# Supplementary material for: Genome wide DNA methylation analysis identifies novel molecular subgroups and predicts survival in neuroblastoma
Source: Br J Cancer. 2022 Sep 29;127(11):2006–15. doi: 10.1038/s41416-022-01988-z (PMC9681858; doi:10.1038/s41416-022-01988-z)
Supplement: Supplementary file 3 — Supplementary Table 1 [file 41416_2022_1988_MOESM3_ESM.xlsx]

## Sheet: Sheet1
Supplementary Table 1 - Clinical details of validation cohort
Cohort size	105
Age at diagnosis in year
<1.5years	62
>1.5 years	43
MYCN status
Amplified	33
Non-amplified	72
Survival information
Median event free survival in year (min-max)	2.9 (0.1 – 10.9)
INSS stage
Stage 1	10
Stage 2	9
Stage 3	10
Stage 4	56
Stage 4s	20
COG risk
High Risk	56
Intermediate Risk	9
Low Risk	40
