# Supplementary material for: Genome wide DNA methylation analysis identifies novel molecular subgroups and predicts survival in neuroblastoma
Source: Br J Cancer. 2022 Sep 29;127(11):2006–15. doi: 10.1038/s41416-022-01988-z (PMC9681858; doi:10.1038/s41416-022-01988-z)
Supplement: Supplementary file 4 — Supplementary Table 2 [file 41416_2022_1988_MOESM4_ESM.xlsx]

## Sheet: Sheet1
Supplementary Table 2 - Associations between potential prognostic markers and survival
Multivariable analysis of all samples*
Factor	p-value	HR (95% CI)
COG risk group	<0.001	4.28 (1.99-9.18)
MYCN status	0.177	1.34 (0.77-2.04)
INSS stage	0.754	0.82 (0.24-2.78)
Infant diagnosis	0.589	1.02 (0.23-4.52)
Gender	0.077	0.80 (0.53-1.19)
Methylation cluster-1	0.956	0.999 (0.59-1.70)
Methylation cluster-2	0.349	0.757 (0.37-1.57)
Methylation cluster-3	0.884	1.21 (0.44-2.89)
Methylation cluster-4	0.577	0.636 (0.35-1.17)
Methylation cluster-5	0.372	1.304 (0.48-3.51)
*Multivariable analysis includes COG risk group, gender, INSS stage, MYCN status, infant diagnosis and methylation subgroups
