# Supplementary material for: Genome wide DNA methylation analysis identifies novel molecular subgroups and predicts survival in neuroblastoma
Source: Br J Cancer. 2022 Sep 29;127(11):2006–15. doi: 10.1038/s41416-022-01988-z (PMC9681858; doi:10.1038/s41416-022-01988-z)
Supplement: Supplementary file 5 — Supplementary Table 3 [file 41416_2022_1988_MOESM5_ESM.xlsx]

## Sheet: Sheet1
Supplementary Table 3 - DMRs unique to cluster-1
Chr	EntrezID	GeneSYMBOL	distanceToTSS	DMR_Chr	DMR_Start	DMR_End	No.CpGs
chr5	10723	SLC12A7	18136	chr5	1083885	1094035	46
chr16	10265	IRX5	783	chr16	54965895	54974287	35
chr5	348932	SLC6A18	0	chr5	1222847	1229256	25
chr11	3784	KCNQ1	14984	chr11	2481206	2482929	23
chr16	388199	PRR25	17076	chr16	872520	879100	22
chr5	100422966	MIR4277	15908	chr5	1724892	1730143	22
chr8	79977	GRHL2	0	chr8	102503892	102506635	19
chr1	140625	ACTRT2	0	chr1	2936277	2941375	17
chr16	724032	MIR662	0	chr16	815169	820212	17
chr1	254173	TTLL10	4337	chr1	1113624	1115920	14
chr16	390664	C1QTNF8	0	chr16	1145964	1149424	14
chr2	22925	PLA2R1	0	chr2	160918519	160919532	14
chr1	6280	S100A9	0	chr1	153329013	153330776	13
chr2	8837	CFLAR	1142	chr2	201982020	201984386	13
chr11	272	AMPD3	0	chr11	10471149	10473038	12
chr22	128954	GAB4	0	chr22	17487931	17489762	12
chr5	202333	CMYA5	0	chr5	78985425	78986160	12
chr6	5454	POU3F2	5564	chr6	99275305	99277015	12
chr8	203102	ADAM32	0	chr8	38964500	38965492	12
chr1	27237	ARHGEF16	10173	chr1	3381321	3385687	11
chr1	30814	PLA2G2E	0	chr1	20248753	20251280	11
chr1	7042	TGFB2	555	chr1	218519232	218520792	11
chr11	23682	RAB38	0	chr11	87908134	87908938	11
chr11	51144	HSD17B12	0	chr11	43701083	43702737	11
chr13	56163	RNF17	0	chr13	25337255	25338621	11
chr17	51225	ABI3	0	chr17	47286483	47288569	11
chr2	4211	MEIS1	8945	chr2	66671478	66673985	11
chr2	23498	HAAO	0	chr2	43019484	43020682	11
chr20	406904	MIR1-1	0	chr20	61150489	61151899	11
chr20	164284	APCDD1L	0	chr20	57089461	57090749	11
chr20	23626	SPO11	0	chr20	55904114	55905076	11
chr21	1409	CRYAA	0	chr21	44588552	44589331	11
chr3	79674	VEPH1	3572	chr3	157217187	157217842	11
chr7	1278	COL1A2	0	chr7	94023308	94024254	11
chr11	430	ASCL2	4130	chr11	2285802	2288051	10
chr17	284207	METRNL	14434	chr17	81052002	81052999	10
chr17	5957	RCVRN	0	chr17	9807917	9810114	10
chr18	284293	HMSD	0	chr18	61615564	61616862	10
chr19	6324	SCN1B	9162	chr19	35530755	35532097	10
chr6	154386	LINC01600	990	chr6	2636289	2637712	10
chr7	81844	TRIM56	1684	chr7	100730471	100733412	10
chr8	2765	GML	0	chr8	143915776	143916959	10
chr1	401944	LDLRAD2	10167	chr1	22148926	22151328	9
chr1	54546	RNF186	0	chr1	20140828	20143217	9
chr1	6518	SLC2A5	16313	chr1	9129487	9132196	9
chr1	339456	TMEM52	6773	chr1	1857514	1860337	9
chr11	25891	PAMR1	3944	chr11	35546824	35547903	9
chr12	3891	KRT85	0	chr12	52760975	52762777	9
chr12	196374	KRT78	0	chr12	53241452	53243489	9
chr12	5053	PAH	0	chr12	103310839	103311761	9
chr15	84419	C15orf48	0	chr15	45721589	45722919	9
chr17	1277	COL1A1	10762	chr17	48266268	48268237	9
chr3	349565	NMNAT3	0	chr3	139395765	139398044	9
chr4	55314	TMEM144	0	chr4	159130014	159131785	9
chr7	2791	GNG11	0	chr7	93549968	93551275	9
chr8	255926	ADAM5	61	chr8	39171620	39172120	9
chr1	115110	TNFRSF14-AS1	350	chr1	2482001	2483933	8
chr1	51702	PADI3	0	chr1	17574178	17575607	8
chr1	23569	PADI4	0	chr1	17633195	17634716	8
chr11	7140	TNNT3	6801	chr11	1947601	1949113	8
chr11	7140	TNNT3	0	chr11	1939546	1941145	8
chr16	8912	CACNA1H	18583	chr16	1221825	1223400	8
chr17	1277	COL1A1	15795	chr17	48262067	48263204	8
chr17	654341		11636	chr17	34819740	34820712	8
chr20	140893	RBBP8NL	0	chr20	61001775	61003303	8
chr20	406923	MIR133A2	0	chr20	61161073	61162216	8
chr21	114614	MIR155HG	0	chr21	26933554	26934885	8
chr21	89766	UMODL1	7219	chr21	43490288	43491755	8
chr21	49854	ZBTB21	10985	chr21	43441482	43442940	8
chr4	419	ART3	0	chr4	76931566	76932517	8
chr8	392255	GDF6	5141	chr8	97165770	97167878	8
chr8	338328	GPIHBP1	16007	chr8	144311076	144314046	8
chr9	79817	MOB3B	0	chr9	27528300	27530602	8
chr1	64600	PLA2G2F	0	chr1	20465170	20466132	7
chr1	79258	MMEL1	0	chr1	2564329	2565777	7
chr1	58985	IL22RA1	0	chr1	24469564	24470647	7
chr1	128218	TMEM125	2819	chr1	43738485	43739856	7
chr1	164153	UBL4B	17706	chr1	110672769	110674115	7
chr10	81855	SFXN3	15874	chr10	102806871	102808252	7
chr11	29125	C11orf21	13329	chr11	2308362	2309813	7
chr12	7132	TNFRSF1A	8000	chr12	6442526	6443282	7
chr12	25900	IFFO1	15254	chr12	6648770	6649994	7
chr19	4902	NRTN	0	chr19	5823786	5824300	7
chr19	388507	ZNF788P	0	chr19	12202386	12203644	7
chr2	4759	NEU2	0	chr2	233896119	233897561	7
chr4	1816	DRD5	51	chr4	9782891	9783206	7
chr5	1794	DOCK2	0	chr5	169063935	169064897	7
chr6	9450	LY86	0	chr6	6587445	6589075	7
chr8	338328	GPIHBP1	0	chr8	144294095	144295139	7
chr8	338328	GPIHBP1	6525	chr8	144301594	144303773	7
chr1	27237	ARHGEF16	16765	chr1	3387913	3389969	6
chr1	387509	GPR153	10595	chr1	6308320	6310439	6
chr1	339479	BRINP3	1561	chr1	190444387	190445197	6
chr1	576	ADGRB2	7808	chr1	32237457	32238731	6
chr11	7140	TNNT3	16694	chr11	1957494	1960093	6
chr11	7140	TNNT3	11014	chr11	1951814	1953846	6
chr11	4162	MCAM	3009	chr11	119190850	119192620	6
chr11	5031	P2RY6	0	chr11	72974996	72976090	6
chr12	3853	KRT6A	0	chr12	52887054	52888480	6
chr12	341568	OR8S1	1657	chr12	48921073	48922312	6
chr16	79786	KLHL36	8301	chr16	84690433	84691850	6
chr16	83886	PRSS27	4304	chr16	2765620	2766247	6
chr16	64711	HS3ST6	6015	chr16	1961527	1962215	6
chr17	146712	B3GNTL1	11732	chr17	81021419	81021839	6
chr17	350383	GPR142	4402	chr17	72368048	72368626	6
chr17	350383	GPR142	10	chr17	72362302	72363634	6
chr17	284207	METRNL	13213	chr17	81023217	81024353	6
chr17	284207	METRNL	11441	chr17	81049009	81050920	6
chr17	124925	SEZ6	13273	chr17	27346732	27347260	6
chr17	124599	CD300LB	0	chr17	72527515	72528764	6
chr17	339184	CCDC144NL	0	chr17	20799408	20799644	6
chr17	6359	CCL15	0	chr17	34328396	34330056	6
chr19	27106	ARRDC2	7902	chr19	18119847	18120819	6
chr20	140628	GATA5	9260	chr20	61040825	61041765	6
chr20	434	ASIP	8575	chr20	32856747	32857227	6
chr22	83733	SLC25A18	0	chr22	18042550	18043745	6
chr22	4689	NCF4	0	chr22	37256352	37257404	6
chr22	150244	ZDHHC8P1	0	chr22	23744094	23745131	6
chr4	27071	DAPP1	0	chr4	100736658	100738139	6
chr5	728780	ANKDD1B	0	chr5	74907124	74908170	6
chr6	9436	NCR2	0	chr6	41302149	41303596	6
chr7	7434	VIPR2	3588	chr7	158933340	158934060	6
chr8	1585	CYP11B2	0	chr8	143999155	144000430	6
chr9	26147	PHF19	7780	chr9	123630545	123631825	6
chr1	4014	LORICRIN	0	chr1	153232060	153233279	5
chr1	391013	PLA2G2C	0	chr1	20501558	20503098	5
chr1	155184	SLC2A7	0	chr1	9086146	9086648	5
chr1	5192	PEX10	15448	chr1	2359459	2360074	5
chr1	55057	CRYBG2	7013	chr1	26671918	26673607	5
chr1	93273	LEMD1	8516	chr1	205399731	205400197	5
chr1	7075	TIE1	3956	chr1	43770523	43770899	5
chr1	126767	AADACL3	0	chr1	12774815	12776206	5
chr11	283234	CCDC88B	4696	chr11	64112387	64112573	5
chr11	90019	SYT8	1351	chr11	1846414	1847357	5
chr12	3851	KRT4	392	chr12	53208293	53208762	5
chr12	51350	KRT76	0	chr12	53171017	53172600	5
chr12	8076	MFAP5	0	chr12	8815308	8816633	5
chr12	3736	KCNA1	1619	chr12	5020693	5021871	5
chr15	5046	PCSK6	6795	chr15	102036983	102037736	5
chr16	6755	SSTR5	10317	chr16	1133074	1133378	5
chr16	4094	MAF	10721	chr16	79623618	79623900	5
chr17	4804	NGFR	10625	chr17	47583281	47583920	5
chr17	10871	CD300C	0	chr17	72541932	72543519	5
chr17	342510	CD300E	0	chr17	72619556	72620274	5
chr17	9912	ARHGAP44	748	chr17	12693578	12695725	5
chr17	9423	NTN1	2035	chr17	8926895	8928451	5
chr2	150677	OTOS	15216	chr2	241095290	241096972	5
chr2	150726	FBXO41	0	chr2	73495077	73496909	5
chr22	51816	ADA2	11366	chr22	17690463	17691371	5
chr5	100422966	MIR4277	6177	chr5	1702158	1702805	5
chr5	85409	NKD2	7201	chr5	1016279	1016768	5
chr5	6531	SLC6A3	14304	chr5	1430421	1431238	5
chr6	5454	POU3F2	12889	chr6	99295470	99296305	5
chr7	222950	NYAP1	9630	chr7	100091181	100091786	5
chr7	140453	MUC17	0	chr7	100661991	100663367	5
chr8	116447	TOP1MT	0	chr8	144441955	144443217	5
chr9	414332	LCN10	1577	chr9	139640053	139641402	5
chr1	26279	PLA2G2D	0	chr1	20445662	20446845	4
chr1	90529	STPG1	13459	chr1	24727215	24728127	4
chr1	100287898	TTC34	13633	chr1	2719864	2720831	4
chr1	729467	HSD52	0	chr1	59612408	59613456	4
chr1	114548	NLRP3	7794	chr1	247587253	247588074	4
chr11	7140	TNNT3	4764	chr11	1945564	1945918	4
chr12	338785	KRT79	0	chr12	53227816	53228661	4
chr12	3854	KRT6B	19	chr12	52845930	52846088	4
chr14	283601	LINC00523	2464	chr14	101120705	101121140	4
chr16	257629	ANKS4B	0	chr16	21244064	21245151	4
chr16	10232	MSLN	8828	chr16	801373	801936	4
chr16	9605	VPS9D1	8479	chr16	89778247	89778914	4
chr17	284207	METRNL	7927	chr17	81045495	81045863	4
chr17	388419	BTBD17	1703	chr17	72355995	72356254	4
chr17	55890	GPRC5C	11217	chr17	72438885	72440050	4
chr17	22899	ARHGEF15	0	chr17	8213195	8213813	4
chr17	146723	C17orf77	7354	chr17	72588412	72589865	4
chr19	23025	UNC13A	7695	chr19	17791074	17791354	4
chr19	79575	ABHD8	10752	chr19	17402942	17403529	4
chr19	55554	KLK15	4309	chr19	51330265	51330469	4
chr19	94235	GNG8	1398	chr19	47139338	47139761	4
chr2	2825	GPR1	0	chr2	207082565	207083603	4
chr20	8785	MATN4	10070	chr20	43926551	43927098	4
chr20	28231	SLCO4A1	16141	chr20	61289939	61291109	4
chr21	1409	CRYAA	15118	chr21	44573062	44574022	4
chr21	1409	CRYAA	1237	chr21	44590379	44591013	4
chr22	164656	TMPRSS6	10583	chr22	37493456	37495019	4
chr3	2829	XCR1	6097	chr3	46062321	46062881	4
chr4	51313	GASK1B	1648	chr4	159091837	159092553	4
chr5	85409	NKD2	17859	chr5	1026937	1028394	4
chr6	23506	BICRAL	10150	chr6	42738967	42739639	4
chr7	474344	GIMAP6	0	chr7	150328663	150330463	4
chr8	4062	LY6H	12812	chr8	144254866	144255688	4
chr9	10555	AGPAT2	3704	chr9	139585616	139586846	4
chr9	10422	UBAC1	19672	chr9	138872899	138874126	4
chr1	29943	PADI1	9088	chr1	17540710	17542027	3
chr1	155184	SLC2A7	7926	chr1	9078214	9078477	3
chr1	148870	CCDC27	4131	chr1	3673097	3673328	3
chr10	100130539	LINC02881	0	chr10	44788044	44788812	3
chr11	29125	C11orf21	7803	chr11	2314836	2315339	3
chr12	3851	KRT4	6924	chr12	53200448	53200975	3
chr12	3891	KRT85	10800	chr12	52749958	52750508	3
chr13	9358	ITGBL1	495	chr13	102105440	102106423	3
chr14	400221	FLJ22447	1672	chr14	62035431	62035585	3
chr14	100750247	HIF1A-AS2	1998	chr14	62217806	62218168	3
chr16	9780	PIEZO1	13003	chr16	88837185	88838368	3
chr17	64446	DNAI2	7636	chr17	72278023	72278102	3
chr17	5026	P2RX5	14531	chr17	3584925	3585166	3
chr17	55178	MRM3	12747	chr17	698261	698494	3
chr19	2523	FUT1	4426	chr19	49253689	49254220	3
chr19	2528	FUT6	1329	chr19	5841072	5841170	3
chr2	30818	KCNIP3	8767	chr2	95971840	95971994	3
chr2	30818	KCNIP3	15100	chr2	95978173	95978534	3
chr2	151171	LINC01107	14224	chr2	239478365	239478514	3
chr2	151171	LINC01107	365	chr2	239463246	239463774	3
chr2	150677	OTOS	3680	chr2	241083754	241083864	3
chr2	25992	SNED1	19261	chr2	241957517	241957607	3
chr2	401039	LINC01940	314	chr2	239847497	239847650	3
chr2	189	AGXT	11162	chr2	241819325	241819381	3
chr20	140893	RBBP8NL	9543	chr20	60992461	60993085	3
chr20	28231	SLCO4A1	14344	chr20	61288142	61288351	3
chr20	4923	NTSR1	4323	chr20	61335377	61335865	3
chr20	3642	INSM1	433	chr20	20347495	20348331	3
chr22	1439	CSF2RB	1251	chr22	37308182	37308423	3
chr22	114904	C1QTNF6	14818	chr22	37578450	37579522	3
chr3	6184	RPN1	17277	chr3	128417196	128417740	3
chr5	100422966	MIR4277	2598	chr5	1706317	1706384	3
chr5	643226	GRXCR2	16268	chr5	145236139	145236262	3
chr7	285972	LINC00996	9127	chr7	150139870	150140172	3
chr7	2050	EPHB4	14460	chr7	100410497	100410682	3
chr8	4062	LY6H	18617	chr8	144260671	144260778	3
chr1	140625	ACTRT2	11586	chr1	2949633	2949673	2
chr1	4014	LORICRIN	1237	chr1	153230907	153230941	2
chr1	391013	PLA2G2C	9082	chr1	20492386	20492604	2
chr1	254173	TTLL10	11330	chr1	1120617	1121086	2
chr1	126917	IFFO2	2279	chr1	19280186	19280546	2
chr1	284632	LINC02800	1740	chr1	24528471	24528833	2
chr1	480	ATP1A4	13922	chr1	160135275	160135527	2
chr1	7161	TP73	10743	chr1	3579873	3579978	2
chr11	4046	LSP1	12582	chr11	1886783	1886799	2
chr11	222	ALDH3B2	15910	chr11	67432681	67432774	2
chr11	4588	MUC6	14036	chr11	1050743	1050848	2
chr12	3849	KRT2	6528	chr12	53038605	53039430	2
chr12	7132	TNFRSF1A	1234	chr12	6452518	6452596	2
chr12	55200	PLEKHG6	16950	chr12	6436553	6436676	2
chr12	374454	KRT77	77	chr12	53097123	53097169	2
chr12	403282	OR6C65	11700	chr12	55806014	55806498	2
chr12	5318	PKP2	18563	chr12	33030976	33031216	2
chr14	29933	GPR132	6726	chr14	105538481	105538516	2
chr14	122618	PLD4	1983	chr14	105393171	105393182	2
chr14	283643	TEDC1	19126	chr14	105975319	105975366	2
chr15	390649	OR4F15	575	chr15	102357765	102357814	2
chr16	57707	MEAK7	15008	chr16	84553297	84553585	2
chr17	146712	B3GNTL1	8813	chr17	81018500	81018559	2
chr17	64446	DNAI2	1911	chr17	72272298	72272568	2
chr17	3000	GUCY2D	8290	chr17	7897463	7897697	2
chr17	92521	SPECC1	8656	chr17	19921306	19921607	2
chr17	55421	NCBP3	5644	chr17	3755190	3755260	2
chr19	342897	NCCRP1	3404	chr19	39691009	39691363	2
chr2	150677	OTOS	18754	chr2	241098828	241099106	2
chr20	140628	GATA5	12054	chr20	61038949	61038971	2
chr20	140628	GATA5	5274	chr20	61044849	61045751	2
chr20	100652730	LINC00659	4651	chr20	61403381	61403556	2
chr20	253868	MIR1-1HG-AS1	5284	chr20	61142637	61143483	2
chr20	128826	MIR1-1HG	10509	chr20	61158170	61158340	2
chr22	11020	IFT27	7734	chr22	37179912	37180285	2
chr22	23765	IL17RA	2313	chr22	17568163	17569018	2
chr5	64979	MRPL36	13151	chr5	1786730	1786804	2
chr5	643201	LOC643201	6929	chr5	175618970	175619368	2
chr5	6507	SLC1A3	14602	chr5	36591815	36591854	2
chr6	154386	LINC01600	2690	chr6	2631721	2632607	2
chr6	154386	LINC01600	11519	chr6	2623483	2623778	2
chr6	1769	DNAH8	0	chr6	38683035	38683221	2
chr8	338328	GPIHBP1	14522	chr8	144309591	144309876	2
chr8	78998	RHPN1-AS1	4067	chr8	144446189	144446737	2
chr9	10319	LAMC3	18631	chr9	133903136	133903688	2
chr9	392399	LCN9	5090	chr9	138549731	138550077	2
chr9	10811	NOXA1	7430	chr9	140325278	140325583	2
chr9	402381	SOHLH1	5062	chr9	138585730	138586311	2
Gene ontology analysis
					Number of genes
ONTOLOGY	TERM			N		Raw p-value	FDR
MF	protein-arginine deiminase activity			5	3	6.02202e-06	0.0123785
CC	extracellular region			4108	68	1.31394e-06	0.00424421
CC	intermediate filament			193	12	6.00436e-08	0.000452549
CC	plasma membrane			4996	75	3.60838e-05	0.0479935
CC	integral component of plasma membrane			1541	33	3.3558e-05	0.0474237
BP	protein citrullination			5	3	6.02202e-06	0.0123785
BP	keratinocyte differentiation			289	12	5.47773e-06	0.0123785
CC	intrinsic component of plasma membrane			1617	35	1.5536e-05	0.023419
BP	keratinization			209	11	5.9618e-07	0.00269605
BP	histone citrullination			5	3	6.02202e-06	0.0123785
BP	skin development			405	16	9.19278e-07	0.0034643
CC	keratin filament			83	9	9.50484e-09	0.000107457
CC	intermediate filament cytoskeleton			228	12	5.5168e-07	0.00269605
MF	calcium-dependent phospholipase A2 activity			16	4	1.30472e-05	0.0210722
BP	arachidonic acid secretion			32	5	1.24911e-05	0.0210722
BP	cornification			112	11	4.58205e-09	0.000103605
BP	arachidonate transport			32	5	1.24911e-05	0.0210722
					Number of genes
ONTOLOGY	TERM			N		Raw p-value	FDR
KEGG	Ether lipid metabolism			49	5	0.000115325	0.016924
KEGG	Linoleic acid metabolism			29	4	0.000146317	0.016924
KEGG	alpha-Linolenic acid metabolism			25	4	0.000101766	0.016924
KEGG	Pancreatic secretion			93	6	0.000418092	0.0362695
KEGG	Cytokine-cytokine receptor interaction			266	9	0.000787338	0.045792
KEGG	Fat digestion and absorption			43	4	0.000791793	0.045792
