# Supplementary material for: Genome wide DNA methylation analysis identifies novel molecular subgroups and predicts survival in neuroblastoma
Source: Br J Cancer. 2022 Sep 29;127(11):2006–15. doi: 10.1038/s41416-022-01988-z (PMC9681858; doi:10.1038/s41416-022-01988-z)
Supplement: Supplementary file 6 — Supplementary Table 4 [file 41416_2022_1988_MOESM6_ESM.xlsx]

## Sheet: Sheet1
Supplementary Table 4 - DMRs unique to cluster-2
Chr	EntrezID	GeneSYMBOL	distanceToTSS	DMR_Chr	DMR_Start	DMR_End	No.CpGs
chr7	285987	DLX6-AS1	0	chr7	96641477	96657023	83
chr15	7026	NR2F2	14942	chr15	96884100	96892116	37
chr17	124857	WFIKKN2	0	chr17	48911141	48913424	25
chr1	58	ACTA1	0	chr1	229566769	229570665	23
chr10	399823	FOXI2	0	chr10	129533731	129537990	22
chr10	340665	CYP26C1	0	chr10	94819559	94823302	20
chr3	84002	B3GNT5	0	chr3	182970675	182973032	20
chr17	1145	CHRNE	0	chr17	4802692	4807065	19
chr4	84179	SLC49A3	0	chr4	678615	683772	18
chr8	100130155	MIR124-2HG	1255	chr8	65280876	65284519	18
chr19	268	AMH	1447	chr19	2250561	2253854	18
chr7	222894	FERD3L	0	chr7	19182334	19185407	17
chr1	10630	PDPN	0	chr1	13909161	13910796	17
chr11	112464	CAVIN3	0	chr11	6340283	6342510	17
chr1	431707	LHX8	0	chr1	75592950	75596336	17
chr8	10404	CPQ	0	chr8	97657072	97658774	17
chr21	54101	RIPK4	0	chr21	43181697	43187372	16
chr2	50649	ARHGEF4	0	chr2	131671228	131674687	16
chr2	25806	VAX2	3480	chr2	71131201	71134936	16
chr10	3087	HHEX	0	chr10	94449567	94452554	15
chr4	132671	SPATA18	0	chr4	52917271	52918489	15
chr5	7015	TERT	0	chr5	1291319	1296007	15
chr8	575	ADGRB1	0	chr8	143544026	143546893	15
chr12	1848	DUSP6	1177	chr12	89747474	89749822	15
chr16	79190	IRX6	3075	chr16	55361547	55366021	15
chr22	6899	TBX1	5734	chr22	19749961	19755334	15
chr2	25806	VAX2	10954	chr2	71113568	71116765	15
chr7	285987	DLX6-AS1	13716	chr7	96625586	96629660	15
chr13	220107	DLEU7	0	chr13	51416639	51418614	14
chr5	56132	PCDHB3	0	chr5	140479025	140481267	14
chr16	869	CBLN1	1418	chr16	49311483	49314323	14
chr10	55328	RNLS	0	chr10	90341959	90343641	13
chr1	2848	GPR25	0	chr1	200841646	200844015	13
chr13	9358	ITGBL1	0	chr13	102103930	102106423	13
chr6	83741	TFAP2D	0	chr6	50679857	50683782	13
chr11	84680	ACCS	0	chr11	44087367	44088257	13
chr2	23620	NTSR2	0	chr2	11809681	11810683	12
chr8	1807	DPYS	0	chr8	105478683	105479862	12
chr13	51131	PHF11	0	chr13	50069489	50070766	12
chr1	339500	ZNF678	2500	chr1	227746111	227748719	12
chr2	29959	NRBP1	13741	chr2	27664399	27665711	12
chr4	56978	PRDM8	16874	chr4	81122314	81124767	12
chr3	51364	ZMYND10	0	chr3	50382952	50383485	11
chr4	54360	CYTL1	0	chr4	5020292	5021976	11
chr6	221421	RSPH9	0	chr6	43611905	43613395	11
chr11	6768	ST14	0	chr11	130028844	130030459	11
chr20	3745	KCNB1	77	chr20	48098642	48100412	11
chr5	9708	PCDHGA8	4729	chr5	140772182	140775082	11
chr2	1746	DLX2	5202	chr2	172972681	172975680	11
chr19	6324	SCN1B	8661	chr19	35530254	35532097	11
chr6	83741	TFAP2D	9332	chr6	50690590	50692762	11
chr15	90527	DUOXA1	11838	chr15	45406931	45410236	11
chr22	91319	DERL3	0	chr22	24180492	24182640	10
chr2	406941	MIR149	0	chr2	241393351	241396251	10
chr6	221692	PHACTR1	0	chr6	12716655	12718530	10
chr4	391712	TRIM61	0	chr4	165898666	165900285	10
chr17	494188	FBXO47	0	chr17	37123638	37124558	10
chr11	9152	SLC6A5	4591	chr11	20625538	20627781	10
chr5	79192	IRX1	9614	chr5	3605783	3607134	10
chr10	23063	WAPL	13147	chr10	88294689	88296809	10
chr13	56163	RNF17	16285	chr13	25319768	25322015	10
chr8	83481	EPPK1	17716	chr8	144965151	144966946	10
chr19	406976	MIR199A1	0	chr19	10928172	10928696	9
chr2	4065	LY75	0	chr2	160760732	160761622	9
chr1	54935	DUSP23	0	chr1	159750305	159752179	9
chr10	100130992	LOC100130992	0	chr10	22540745	22542726	9
chr17	727857	BHLHA9	0	chr17	1172501	1175360	9
chr17	83902	KRTAP17-1	0	chr17	39471414	39472498	9
chr6	441168	CALHM6	0	chr6	116781066	116783807	9
chr18	26251	KCNG2	0	chr18	77622593	77624513	9
chr9	402381	SOHLH1	0	chr9	138590204	138593011	9
chr8	148	ADRA1A	0	chr8	26721736	26723584	9
chr12	4617	MYF5	0	chr12	81109337	81111558	9
chr5	29958	DMGDH	0	chr5	78364769	78366076	9
chr5	1879	EBF1	2138	chr5	158522427	158524649	9
chr11	57084	SLC17A6	3040	chr11	22362708	22365428	9
chr22	6122	RPL3	3304	chr22	39712633	39713086	9
chr7	375607	NAT16	5518	chr7	100815796	100818038	9
chr5	80230	RUFY1	19631	chr5	178956073	178957930	9
chr1	4921	DDR2	0	chr1	162601334	162602559	8
chr17	1534	CYB561	0	chr17	61523271	61525112	8
chr18	80323	CCDC68	0	chr18	52626476	52627619	8
chr14	374569	ASPG	0	chr14	104550970	104552397	8
chr9	8022	LHX3	0	chr9	139096080	139098502	8
chr11	57084	SLC17A6	0	chr11	22359188	22359868	8
chr21	4600	MX2	0	chr21	42733397	42734266	8
chr14	388011	LINC01550	0	chr14	98444151	98445284	8
chr1	92312	MEX3A	3574	chr1	156046344	156048214	8
chr2	10736	SIX2	6892	chr2	45227645	45229649	8
chr1	254173	TTLL10	8186	chr1	1117473	1118965	8
chr2	339761	CYP27C1	13279	chr2	127963067	127964374	8
chr1	4878	NPPA	0	chr1	11907324	11908347	7
chr2	170850	KCNG3	0	chr2	42719503	42721296	7
chr1	115361	GBP4	0	chr1	89664260	89664782	7
chr6	401233	HTATSF1P2	0	chr6	3023598	3025064	7
chr16	27132	CPNE7	124	chr16	89640906	89642051	7
chr3	29890	RBM15B	442	chr3	51429142	51430736	7
chr15	4088	SMAD3	833	chr15	67355497	67357361	7
chr15	4058	LTK	1053	chr15	41803428	41805031	7
chr22	8484	GALR3	1221	chr22	38220611	38221670	7
chr1	81472	OR2C3	1812	chr1	247694041	247695328	7
chr20	3642	INSM1	2338	chr20	20344345	20346426	7
chr7	5118	PCOLCE	2512	chr7	100202395	100203651	7
chr1	400765	MIR137HG	3307	chr1	98518557	98520089	7
chr12	121275	OR10AD1	4256	chr12	48591673	48592818	7
chr5	134549	SHROOM1	6863	chr5	132158346	132159726	7
chr19	6689	SPIB	9026	chr19	50931222	50931875	7
chr2	401022	HAGLR	10184	chr2	177042493	177043501	7
chr17	125058	TBC1D16	11659	chr17	77997198	77997997	7
chr19	8943	AP3D1	13767	chr19	2135687	2137788	7
chr15	283748	PLA2G4D	14784	chr15	42371511	42371967	7
chr5	2324	FLT4	19029	chr5	180055982	180057594	7
chr17	8687	KRT38	0	chr17	39597402	39598940	6
chr19	388524	RPSAP58	0	chr19	23945203	23945903	6
chr17	125115	KRT40	0	chr17	39143239	39143980	6
chr12	116986	AGAP2	28	chr12	58135973	58137179	6
chr10	387694	SH2D4B	1466	chr10	82295394	82296191	6
chr7	3663	IRF5	2106	chr7	128579876	128580792	6
chr15	256764	WDR72	2334	chr15	54051239	54052740	6
chr10	93426	SYCE1	3121	chr10	135378570	135379754	6
chr11	727897	MUC5B	3395	chr11	1154976	1156039	6
chr8	10	NAT2	3467	chr8	18243948	18245287	6
chr11	5936	RBM4	4378	chr11	66410467	66411986	6
chr12	429	ASCL1	6561	chr12	103344336	103344890	6
chr10	643529	LINC00865	7681	chr10	91596932	91598023	6
chr17	284207	METRNL	8604	chr17	81028049	81028962	6
chr5	7015	TERT	8807	chr5	1284888	1286354	6
chr5	9708	PCDHGA8	9891	chr5	140777344	140779112	6
chr2	7535	ZAP70	10041	chr2	98340073	98341557	6
chr22	400935	IL17REL	11827	chr22	50437507	50439227	6
chr1	375033	PEAR1	13598	chr1	156877122	156878573	6
chr5	348932	SLC6A18	15628	chr5	1241099	1241958	6
chr3	166012	CHST13	16224	chr3	126259356	126261837	6
chr8	5339	PLEC	17169	chr8	145033104	145033743	6
chr11	9024	BRSK2	19810	chr11	1430940	1432205	6
chr12	100271702	LINC00940	0	chr12	2045722	2046230	5
chr19	9745	ZNF536	0	chr19	30862050	30863349	5
chr17	83895	KRTAP1-5	0	chr17	39183037	39184887	5
chr1	7412	VCAM1	0	chr1	101184304	101186048	5
chr3	116441	TM4SF18	0	chr3	149051031	149052364	5
chr17	3883	KRT33A	12	chr17	39507077	39508017	5
chr17	100505782	LOC100505782	111	chr17	39557364	39558556	5
chr17	57602	USP36	903	chr17	76834778	76836065	5
chr6	340152	ZC3H12D	2703	chr6	149803087	149803444	5
chr8	1936	EEF1D	2959	chr8	144675558	144676885	5
chr19	79935	CCNP	3210	chr19	40728255	40729386	5
chr7	2050	EPHB4	3632	chr7	100421296	100421510	5
chr8	100616268	MIR4472-1	4390	chr8	143262091	143262572	5
chr14	7517	XRCC3	5441	chr14	104175555	104176381	5
chr19	5802	PTPRS	5553	chr19	5334979	5335260	5
chr7	253012	HEPACAM2	5930	chr7	92848714	92849851	5
chr19	284353	NKPD1	6137	chr19	45655294	45657270	5
chr2	2637	GBX2	7901	chr2	237067469	237068750	5
chr4	53834	FGFRL1	10270	chr4	1015211	1016669	5
chr5	285668	C5orf64	10941	chr5	60921084	60922694	5
chr6	5272	SERPINB9	11393	chr6	2891973	2892152	5
chr22	91179	SCARF2	11637	chr22	20779006	20780508	5
chr14	7127	TNFAIP2	12035	chr14	103604700	103605358	5
chr5	91522	COL23A1	12870	chr5	178003633	178004685	5
chr5	6414	SELENOP	13153	chr5	42811952	42812844	5
chr19	1820	ARID3A	14929	chr19	940967	942270	5
chr4	93621	MRFAP1	17375	chr4	6659194	6660771	5
chr17	677849	SNORD1B	0	chr17	74557104	74557703	4
chr8	641648	SNORD87	0	chr8	67834312	67835853	4
chr7	253012	HEPACAM2	0	chr7	92855729	92857276	4
chr19	9476	NAPSA	0	chr19	50868879	50869332	4
chr17	84616	KRTAP4-4	0	chr17	39316279	39317694	4
chr7	7462	LAT2	0	chr7	73623637	73624373	4
chr11	2113	ETS1	0	chr11	128457400	128458153	4
chr17	3859	KRT12	0	chr17	39023008	39024690	4
chr2	200424	TET3	230	chr2	74213762	74215659	4
chr1	440695	ETV3L	1074	chr1	157070675	157071076	4
chr2	6432	SRSF7	1334	chr2	38976250	38977301	4
chr19	6209	RPS15	1616	chr19	1439980	1440293	4
chr2	339807	LINC02579	1788	chr2	64836235	64837018	4
chr18	4092	SMAD7	1836	chr18	46473573	46475244	4
chr8	6591	SNAI2	1988	chr8	49835988	49836230	4
chr3	1974	EIF4A2	2165	chr3	186503527	186504202	4
chr1	51603	EEF1AKNMT	2423	chr1	171753185	171753628	4
chr15	64782	AEN	3208	chr15	89167736	89169262	4
chr22	5988	RFPL1	3611	chr22	29838184	29839545	4
chr19	10683	DLL3	3755	chr19	39993313	39993697	4
chr16	2903	GRIN2A	3822	chr16	10271822	10272788	4
chr8	9684	LRRC14	6426	chr8	145749776	145750363	4
chr11	1119	CHKA	6823	chr11	67895682	67896186	4
chr20	551	AVP	7930	chr20	3073301	3074231	4
chr16	493829	TRIM72	10192	chr16	31235535	31236039	4
chr11	89	ACTN3	12785	chr11	66326652	66327000	4
chr22	758	MPPED1	12867	chr22	43820888	43821227	4
chr11	7704	ZBTB16	16604	chr11	113947036	113947359	4
chr19	1455	CSNK1G2	16613	chr19	1957775	1958359	4
chr22	100271722	LINC00899	17143	chr22	46422752	46423604	4
chr19	8857	FCGBP	18789	chr19	40421060	40421743	4
chr19	84546	SNORD35B	0	chr19	50000586	50001058	3
chr1	284578	MFSD4A-AS1	0	chr1	205525189	205525860	3
chr17	83897	KRTAP3-2	0	chr17	39155777	39156304	3
chr1	163351	GBP6	0	chr1	89829308	89829951	3
chr17	85289	KRTAP4-5	234	chr17	39306289	39306458	3
chr3	378	ARF4	887	chr3	57581113	57582327	3
chr10	93426	SYCE1	961	chr10	135381727	135381914	3
chr1	9804	TOMM20	1131	chr1	235290283	235291124	3
chr22	400931	MIRLET7BHG	1487	chr22	46451214	46451518	3
chr14	79178	THTPA	1504	chr14	23982474	23982529	3
chr19	9745	ZNF536	1538	chr19	30864867	30865823	3
chr11	3739	KCNA4	1574	chr11	30040152	30040572	3
chr3	6599	SMARCC1	1671	chr3	47820852	47821924	3
chr19	6324	SCN1B	1875	chr19	35523468	35523617	3
chr4	2250	FGF5	1963	chr4	81189706	81189927	3
chr2	129804	FBLN7	2437	chr2	112898400	112899297	3
chr14	7127	TNFAIP2	2468	chr14	103589780	103590195	3
chr12	4617	MYF5	2673	chr12	81107990	81108034	3
chr11	10522	DEAF1	2707	chr11	692963	693032	3
chr6	100131289	LOC100131289	4114	chr6	27725188	27725408	3
chr9	26012	NSMF	4657	chr9	140348014	140349128	3
chr6	7021	TFAP2B	4762	chr6	50791202	50791419	3
chr19	11338	U2AF2	5090	chr19	56170507	56170617	3
chr14	4323	MMP14	5884	chr14	23311678	23311740	3
chr13	55208	DCUN1D2	6762	chr13	114138019	114138260	3
chr7	6469	SHH	8327	chr7	155613295	155613461	3
chr11	9024	BRSK2	9983	chr11	1421113	1421209	3
chr14	207	AKT1	10469	chr14	105251188	105251610	3
chr17	4335	MNT	12218	chr17	2291793	2292039	3
chr21	3689	ITGB2	14430	chr21	46334192	46334322	3
chr1	6497	SKI	14590	chr1	2174725	2174895	3
chr16	8912	CACNA1H	15351	chr16	1187671	1187889	3
chr11	349667	RTN4RL2	15525	chr11	57243865	57245109	3
chr6	7058	THBS2	16304	chr6	169637427	169637832	3
chr4	54969	HPF1	16504	chr4	170695598	170696369	3
chr8	114822	RHPN1	16655	chr8	144467681	144467993	3
chr1	54897	CASZ1	17158	chr1	10839450	10839574	3
chr12	144195	SLC2A14	17228	chr12	8025394	8026515	3
chr20	1299	COL9A3	19171	chr20	61467586	61468123	3
chr7	5137	PDE1C	19680	chr7	32358064	32358540	3
chr1	148713	PTPRVP	0	chr1	202137086	202137199	2
chr17	81851	KRTAP1-1	0	chr17	39197156	39197721	2
chr17	85280	KRTAP9-4	0	chr17	39405817	39406363	2
chr21	193629	LINC00189	162	chr21	30565636	30565638	2
chr22	171568	POLR3H	497	chr22	41939256	41939981	2
chr17	81850	KRTAP1-3	567	chr17	39191675	39192477	2
chr8	10940	POP1	649	chr8	99130171	99130997	2
chr9	116225	ZMYND19	716	chr9	140483477	140484220	2
chr6	221468	TMEM217	928	chr6	37224216	37225002	2
chr9	56033	BARX1	1034	chr9	96718643	96719548	2
chr5	153745	FAM71B	1190	chr5	156594470	156594725	2
chr6	639	PRDM1	1229	chr6	106535425	106536036	2
chr3	6159	RPL29	1235	chr3	52031194	52032075	2
chr20	128414	NKAIN4	1246	chr20	61883856	61884645	2
chr12	728858	C12orf71	1347	chr12	27236803	27236884	2
chr8	203069	R3HCC1	1427	chr8	23143430	23144184	2
chr11	5017	OVOL1	1932	chr11	65556438	65557185	2
chr1	8880	FUBP1	2222	chr1	78442533	78442554	2
chr11	7536	SF1	2235	chr11	64543849	64544080	2
chr8	4741	NEFM	2255	chr8	24768802	24769018	2
chr5	643155	SMIM15	2264	chr5	60455790	60456037	2
chr3	131540	ZDHHC19	2373	chr3	195940674	195940856	2
chr6	7058	THBS2	2491	chr6	169650832	169651645	2
chr2	4691	NCL	2536	chr2	232326342	232326668	2
chr10	23082	PPRC1	2643	chr10	103895431	103896068	2
chr1	2023	ENO1	2972	chr1	8935228	8936178	2
chr22	23492	CBX7	3066	chr22	39551605	39552224	2
chr2	7852	CXCR4	3630	chr2	136872067	136872094	2
chr6	83741	TFAP2D	3840	chr6	50685098	50685247	2
chr10	1488	CTBP2	3909	chr10	126844994	126845714	2
chr1	83873	GPR61	3917	chr1	110086412	110087241	2
chr22	400931	MIRLET7BHG	4081	chr22	46453808	46454012	2
chr19	1463	NCAN	4759	chr19	19327542	19327990	2
chr5	55814	BDP1	5111	chr5	70746259	70746330	2
chr2	339822	LINC01115	5984	chr2	857746	858127	2
chr11	57010	CABP4	6010	chr11	67225897	67226161	2
chr9	414332	LCN10	6363	chr9	139636493	139636616	2
chr4	6649	SOD3	7045	chr4	24804131	24804634	2
chr20	128414	NKAIN4	7859	chr20	61877942	61878032	2
chr17	79643	CHMP6	8042	chr17	78957546	78957598	2
chr2	25806	VAX2	8896	chr2	71118292	71118823	2
chr11	3265	HRAS	9123	chr11	526362	526426	2
chr5	90933	TRIM41	9267	chr5	180659531	180659749	2
chr17	23746	AIPL1	9427	chr17	6329050	6329091	2
chr6	389383	CLPSL2	10567	chr6	35733710	35733824	2
chr2	6519	SLC3A1	11193	chr2	44513791	44513905	2
chr1	7133	TNFRSF1B	11329	chr1	12238390	12238546	2
chr11	219938	SPATA19	11684	chr11	133703094	133703707	2
chr3	6434	TRA2B	12559	chr3	185643307	185643364	2
chr7	83637	ZMIZ2	13390	chr7	44801571	44801589	2
chr3	4585	MUC4	13496	chr3	195552341	195552429	2
chr7	799	CALCR	13579	chr7	93189809	93190462	2
chr14	161176	SYNE3	14697	chr14	95927445	95927475	2
chr19	7376	NR1H2	15164	chr19	50848114	50848247	2
chr4	950	SCARB2	15463	chr4	77119206	77119588	2
chr7	392617	ELFN1	16359	chr7	1765158	1765313	2
chr10	253738	EBF3	17614	chr10	131744460	131744476	2
chr11	7106	TSPAN4	19925	chr11	862750	862820	2
Gene ontology analysis
					Number of genes
ONTOLOGY	TERM			N		Raw p-value	FDR
CC	intermediate filament			193	14	1.02936e-07	0.00077583
BP	keratinization			209	14	7.34556e-08	0.00077583
BP	cell-cell adhesion via plasma-membrane adhesion molecules			264	19	3.85602e-08	0.00077583
CC	intermediate filament cytoskeleton			228	15	1.81655e-07	0.00102685
BP	homophilic cell adhesion via plasma membrane adhesion molecules			160	13	1.31838e-06	0.00596199
CC	keratin filament			83	8	3.38687e-06	0.0127634
BP	keratinocyte differentiation			289	14	1.11503e-05	0.0359499
CC	intrinsic component of plasma membrane			1617	46	1.27194e-05	0.0359499
BP	thyroid hormone generation			22	5	1.49468e-05	0.0375513
CC	integral component of plasma membrane			1541	44	1.7186e-05	0.0388593
BP	positive regulation of reactive oxygen species biosynthetic process			56	7	2.33101e-05	0.047915
