# Supplementary material for: Genome wide DNA methylation analysis identifies novel molecular subgroups and predicts survival in neuroblastoma
Source: Br J Cancer. 2022 Sep 29;127(11):2006–15. doi: 10.1038/s41416-022-01988-z (PMC9681858; doi:10.1038/s41416-022-01988-z)
Supplement: Supplementary file 7 — Supplementary Table 5 [file 41416_2022_1988_MOESM7_ESM.xlsx]

## Sheet: Sheet1
Supplementary Table 5 - DMRs unique to cluster-3
Chr	EntrezID	GeneSYMBOL	distanceToTSS	DMR_Chr	DMR_Start	DMR_End	No.CpGs
chr16	197322	ACSF3	0	chr16	89159666	89163800	21
chr2	4929	NR4A2	2082	chr2	157182707	157187204	20
chr11	4046	LSP1	15321	chr11	1889522	1892888	20
chr4	2195	FAT1	17333	chr4	187627773	187630516	20
chr4	132612	ADAD1	0	chr4	123299016	123301310	18
chr19	442918	MIR373	0	chr19	54290011	54292238	17
chr12	50614	GALNT9	14442	chr12	132920348	132924516	17
chr12	50614	GALNT9	3297	chr12	132899065	132902607	16
chr1	2563	GABRD	8673	chr1	1959442	1962082	16
chr10	619207	SCART1	1324	chr10	135268757	135273684	15
chr11	4588	MUC6	6008	chr11	1027257	1030697	15
chr16	863	CBFA2T3	6022	chr16	89032995	89037481	15
chr12	50614	GALNT9	8064	chr12	132895346	132897840	15
chr3	152405	TEX55	0	chr3	118864587	118865478	14
chr8	8794	TNFRSF10C	0	chr8	22959168	22961088	14
chr12	2251	FGF6	0	chr12	4554295	4556149	14
chr8	138009	DCAF4L2	0	chr8	88884985	88886432	13
chr8	8793	TNFRSF10D	0	chr8	23020966	23022704	13
chr8	26138	LINC00588	0	chr8	58190903	58193284	13
chr5	54514	DDX4	0	chr5	55032703	55034148	13
chr19	442902	MIR330	0	chr19	46142212	46142930	13
chr5	64411	ARAP3	0	chr5	141060575	141062571	13
chr5	340075	ARSI	0	chr5	149679307	149683334	12
chr4	166863	RBM46	0	chr4	155702172	155703429	12
chr11	29984	RHOD	0	chr11	66822853	66824650	12
chr8	286077	FAM83H	4528	chr8	144807941	144811385	12
chr18	27164	SALL3	11340	chr18	76751616	76755898	12
chr4	7222	TRPC3	17692	chr4	122852779	122855216	12
chr7	136991	ASZ1	0	chr7	117067136	117067978	11
chr17	83871	RAB34	0	chr17	27044169	27045302	11
chr20	83959	SLC4A11	9499	chr20	3208100	3210387	11
chr4	53834	FGFRL1	12818	chr4	1017759	1021291	11
chr4	2712	GK2	0	chr4	80329284	80329633	10
chr11	503497	MS4A13	0	chr11	60282420	60282972	10
chr13	7278	TUBA3C	0	chr13	19755670	19756318	10
chr6	2162	F13A1	0	chr6	6320324	6322347	10
chr10	83849	SYT15	0	chr10	46969291	46971658	10
chr18	4772	NFATC1	14541	chr18	77170314	77173566	10
chr4	84779	NAA11	0	chr4	80246713	80247524	9
chr8	9705	ST18	0	chr8	53321707	53323692	9
chr4	84076	TKTL2	0	chr4	164393802	164395287	9
chr11	64231	MS4A6A	0	chr11	59950068	59953045	9
chr8	340441	POTEA	0	chr8	43146218	43147602	9
chr19	28968	SLC6A16	0	chr19	49828293	49828833	9
chr19	51206	GP6	0	chr19	55549414	55550338	9
chr5	56979	PRDM9	67	chr5	23506738	23507656	9
chr12	50614	GALNT9	2512	chr12	132908418	132910801	9
chr17	388419	BTBD17	4004	chr17	72352688	72353953	9
chr4	8532	CPZ	10801	chr4	8593019	8594857	9
chr1	257	ALX3	12743	chr1	110626066	110627590	9
chr4	166655	TRIM60	0	chr4	165952731	165953306	8
chr7	221823	PRPS1L1	0	chr7	18067282	18067537	8
chr13	121793	TEX29	0	chr13	111972854	111973143	8
chr2	57471	ERMN	0	chr2	158182140	158184641	8
chr22	113828	FAM83F	0	chr22	40390264	40391617	8
chr11	4322	MMP13	0	chr11	102826090	102827356	8
chr21	150000	ABCC13	0	chr21	15645649	15647368	8
chr11	390259	BSX	1256	chr11	122850140	122851122	8
chr19	282616	IFNL2	2617	chr19	39754498	39756539	8
chr7	170575	GIMAP1	3025	chr7	150416671	150418241	8
chr8	9705	ST18	3865	chr8	53326305	53327079	8
chr8	6101	RP1	4284	chr8	55532912	55534103	8
chr10	22982	DIP2C	5651	chr10	729204	729956	8
chr6	639	PRDM1	11788	chr6	106545984	106546824	8
chr6	116113	FOXP4	14180	chr6	41528345	41529269	8
chr3	83893	SPATA16	0	chr3	172858390	172859699	7
chr4	339976	TRIML1	0	chr4	189059510	189061157	7
chr2	6819	SULT1C2	0	chr2	108903952	108905468	7
chr11	932	MS4A3	0	chr11	59823993	59824541	7
chr4	100130017	FTLP10	0	chr4	69046856	69048430	7
chr14	338005	LINC00221	0	chr14	106937869	106938509	7
chr8	7201	TRHR	0	chr8	110098844	110100005	7
chr8	286177	LOC286177	183	chr8	58170951	58173601	7
chr9	138429	PIP5KL1	2676	chr9	130689253	130690399	7
chr22	164656	TMPRSS6	4880	chr22	37499451	37500722	7
chr19	9322	TRIP10	5190	chr19	6744898	6746538	7
chr12	50614	GALNT9	6660	chr12	132912566	132914727	7
chr8	5179	PENK	8214	chr8	57350090	57351067	7
chr11	338440	ANO9	19750	chr11	420266	422260	7
chr4	285441	F11-AS1	0	chr4	187422005	187422895	6
chr2	728773	PABPC1P2	0	chr2	147344230	147345337	6
chr1	400804	LINC02817	0	chr1	221509067	221510889	6
chr4	170712	COX7B2	0	chr4	46911212	46911550	6
chr10	4153	MBL2	0	chr10	54531345	54532905	6
chr4	401124	DTHD1	0	chr4	36282339	36283588	6
chr3	285313	IGSF10	0	chr3	151176434	151177940	6
chr11	219990	OOSP2	0	chr11	59806898	59808049	6
chr3	3568	IL5RA	0	chr3	3151795	3152916	6
chr3	344657	LRRIQ4	0	chr3	169538417	169540504	6
chr5	2559	GABRA6	0	chr5	161111187	161113339	6
chr11	219972	MPEG1	0	chr11	58980157	58981095	6
chr17	6346	CCL1	0	chr17	32690127	32690732	6
chr17	2837	UTS2R	0	chr17	80332083	80333853	6
chr3	27255	CNTN6	0	chr3	1133865	1134730	6
chr6	5232	PGK2	0	chr6	49754848	49755190	6
chr1	284532	OR14A16	0	chr1	247978690	247980207	6
chr1	2212	FCGR2A	0	chr1	161474586	161476548	6
chr21	54097	FAM3B	0	chr21	42675292	42676782	6
chr1	406995	MIR181A1	32	chr1	198828005	198828249	6
chr7	26031	OSBPL3	715	chr7	25018440	25019044	6
chr11	9066	SYT7	6530	chr11	61354875	61355776	6
chr21	326	AIRE	7216	chr21	45712938	45713719	6
chr13	400165	ATP11AUN	8406	chr13	113291507	113292951	6
chr12	8074	FGF23	8531	chr12	4478951	4480362	6
chr8	389692	MAFA	8794	chr8	144501878	144503807	6
chr5	6414	SELENOP	12155	chr5	42811952	42813842	6
chr11	4319	MMP10	12580	chr11	102638432	102638778	6
chr16	197322	ACSF3	12910	chr16	89145892	89147306	6
chr18	26251	KCNG2	13881	chr18	77607498	77609786	6
chr14	27133	KCNH5	0	chr14	63568195	63568796	5
chr4	11086	ADAM29	0	chr4	175838768	175839610	5
chr12	93661	CAPZA3	0	chr12	18890579	18891992	5
chr11	51338	MS4A4A	0	chr11	60046908	60048390	5
chr19	56971	CEACAM19	0	chr19	45174235	45175197	5
chr6	90523	MLIP	0	chr6	53882326	53883888	5
chr6	4739	NEDD9	0	chr6	11382553	11383301	5
chr11	340980	OR52B6	0	chr11	5601210	5602123	5
chr5	23120	ATP10B	0	chr5	160278962	160280697	5
chr18	7050	TGIF1	0	chr18	3411743	3412088	5
chr12	3458	IFNG	0	chr12	68553396	68554684	5
chr2	7035	TFPI	0	chr2	188419087	188420266	5
chr2	4632	MYL1	0	chr2	211179707	211180386	5
chr3	152118	LINC02877	8	chr3	153200854	153202275	5
chr11	143496	OR52B4	140	chr11	4389757	4390263	5
chr12	1027	CDKN1B	1318	chr12	12867669	12868983	5
chr15	64927	TTC23	1572	chr15	99789622	99789855	5
chr7	3202	HOXA5	1615	chr7	27180888	27181671	5
chr14	123041	SLC24A4	2025	chr14	92785734	92786899	5
chr13	496	ATP4B	3030	chr13	114308619	114309482	5
chr8	4342	MOS	3335	chr8	57029877	57030880	5
chr1	5590	PRKCZ	3590	chr1	1985500	1987129	5
chr11	55107	ANO1	3970	chr11	69919475	69920437	5
chr8	225689	MAPK15	4719	chr8	144803227	144803661	5
chr2	6556	SLC11A1	5018	chr2	219251771	219252818	5
chr20	9935	MAFB	5273	chr20	39311637	39312602	5
chr1	2981	GUCA2B	6573	chr1	42611386	42612518	5
chr12	3892	KRT86	9292	chr12	52652377	52653637	5
chr11	10410	IFITM3	9621	chr11	330536	331179	5
chr6	6862	TBXT	9811	chr6	166571782	166572345	5
chr16	115992	RNF166	11496	chr16	88760307	88761332	5
chr19	284367	SIGLEC17P	14050	chr19	51684636	51685247	5
chr19	503834	DPRX	15589	chr19	54150900	54151599	5
chr16	146198	ZFP90	19643	chr16	68543779	68544404	5
chr6	27283	TINAG	0	chr6	54172183	54173316	4
chr3	8743	TNFSF10	0	chr3	172241069	172241975	4
chr19	574478	MIR524	0	chr19	54213920	54215503	4
chr6	116379	IL22RA2	0	chr6	137494767	137495383	4
chr11	390064	OR51I2	0	chr11	5474001	5474965	4
chr16	3684	ITGAM	0	chr16	31270433	31271642	4
chr11	219438	OR5D18	0	chr11	55586264	55587764	4
chr3	3355	HTR1F	0	chr3	88030644	88031773	4
chr5	285629	LINC02159	0	chr5	160365430	160366838	4
chr5	133558	MROH2B	0	chr5	41071405	41072796	4
chr11	283189	OR9G4	0	chr11	56510971	56512503	4
chr15	440279	UNC13C	0	chr15	54303927	54305206	4
chr6	6005	RHAG	0	chr6	49604442	49605401	4
chr11	83935		0	chr11	100861375	100863057	4
chr19	126206	NLRP5	0	chr19	56510200	56511149	4
chr1	909	CD1A	0	chr1	158223513	158224869	4
chr1	3158	HMGCS2	0	chr1	120311439	120311653	4
chr19	56729	RETN	0	chr19	7733174	7734203	4
chr6	221391	OPN5	0	chr6	47749714	47750042	4
chr22	9402	GRAP2	37	chr22	40296407	40297048	4
chr4	100505545	LINC01095	108	chr4	147043174	147043810	4
chr12	1368	CPM	312	chr12	69357333	69358093	4
chr8	254958	REXO1L1P	757	chr8	86840929	86841010	4
chr16	400533	LINC02167	2460	chr16	34983384	34984121	4
chr12	10060	ABCC9	3605	chr12	22089560	22090730	4
chr3	91653	BOC	3674	chr3	112934087	112935090	4
chr8	26873	OPLAH	4067	chr8	145111298	145111516	4
chr19	90011	KIR3DX1	5432	chr19	55038263	55038476	4
chr19	79784	MYH14	6774	chr19	50713660	50714072	4
chr19	374291	NDUFS7	7167	chr19	1390694	1391281	4
chr13	121793	TEX29	7256	chr13	111980272	111981135	4
chr2	389043	LINC01120	7513	chr2	132152297	132152960	4
chr17	3975	LHX1	7579	chr17	35302352	35303488	4
chr19	9454	HOMER3	8252	chr19	19042720	19043788	4
chr13	79774	GRTP1	8711	chr13	114009512	114009751	4
chr4	5593	PRKG2	8943	chr4	82126025	82127274	4
chr14	122525	C14orf28	9614	chr14	45356185	45356892	4
chr4	550113	LOC550113	9754	chr4	68928981	68929413	4
chr6	2295	FOXF2	10410	chr6	1400480	1401152	4
chr6	245928	DEFB114	14563	chr6	49916931	49917254	4
chr18	27164	SALL3	14779	chr18	76725033	76725495	4
chr12	3875	KRT18	16290	chr12	53358946	53359506	4
chr6	639	PRDM1	16836	chr6	106551032	106551827	4
chr4	2195	FAT1	18451	chr4	187666302	187666798	4
chr4	285501	LINC01098	0	chr4	178649783	178650141	3
chr7	168448	CDC14C	0	chr7	48964031	48964325	3
chr12	53919	SLCO1C1	0	chr12	20848285	20848821	3
chr3	79310	OR5H2	0	chr3	98000733	98001736	3
chr3	79295	OR5H6	0	chr3	97982830	97983540	3
chr11	64232	MS4A5	0	chr11	60196778	60197138	3
chr11	219473	OR8K3	0	chr11	56085425	56086656	3
chr4	85438	CABS1	0	chr4	71200323	71200751	3
chr8	91782	CHMP7	0	chr8	23100643	23102091	3
chr4	10895	PPBPP2	0	chr4	74920559	74921425	3
chr16	7783	ZP2	0	chr16	21222863	21223674	3
chr7	649395	YWHAEP1	0	chr7	63893881	63894251	3
chr11	219447	OR5AS1	0	chr11	55797626	55798206	3
chr7	168417	ZNF679	0	chr7	63687600	63688992	3
chr6	154089	LINC01312	0	chr6	134141554	134142331	3
chr14	10876	EDDM3A	0	chr14	21213898	21214682	3
chr11	23538	OR52A1	0	chr11	5173436	5174413	3
chr14	100505967	LINC00645	14	chr14	28081415	28081779	3
chr9	117531	TMC1	15	chr9	75136112	75136701	3
chr21	337967	KRTAP6-2	167	chr21	31970928	31971025	3
chr2	79054	TRPM8	183	chr2	234824777	234825859	3
chr4	51802	ASIC5	315	chr4	156787741	156788491	3
chr4	403315	CIBAR1P2	603	chr4	183957644	183958214	3
chr5	337876	CHSY3	685	chr5	129238767	129239837	3
chr18	4161	MC5R	712	chr18	13826256	13826671	3
chr19	342933	ZSCAN5B	964	chr19	56705386	56705497	3
chr3	389177	TMEM212	1127	chr3	171559851	171560011	3
chr11	51338	MS4A4A	1432	chr11	60049447	60050143	3
chr7	375567	VWC2	1491	chr7	49811192	49811765	3
chr4	401124	DTHD1	1629	chr4	36284867	36285698	3
chr6	154215	NKAIN2	1952	chr6	124122318	124123116	3
chr4	205860	TRIML2	2389	chr4	189027813	189028032	3
chr4	205860	TRIML2	3739	chr4	189026000	189026682	3
chr6	654	BMP6	3925	chr6	7730937	7731280	3
chr19	3903	LAIR1	4126	chr19	54877827	54878038	3
chr19	8529	CYP4F2	4476	chr19	16013361	16013833	3
chr2	200772	UICLM	4805	chr2	241901865	241902062	3
chr1	126917	IFFO2	5623	chr1	19276236	19277202	3
chr6	10321	CRISP3	5633	chr6	49705127	49706534	3
chr10	1369	CPN1	5853	chr10	101835723	101835788	3
chr10	4153	MBL2	6844	chr10	54538305	54538682	3
chr4	132625	ZFP42	7686	chr4	188924612	188924752	3
chr4	5158	PDE6B	9285	chr4	628649	629434	3
chr8	4986	OPRK1	9665	chr8	54154426	54154528	3
chr21	54090	LINC00111	9909	chr21	43109372	43110105	3
chr4	79931	TNIP3	9988	chr4	122137613	122138632	3
chr4	401164	LINC01060	11247	chr4	189333138	189333449	3
chr7	730291	ZNF735	13839	chr7	63651842	63653741	3
chr11	219473	OR8K3	13871	chr11	56099655	56099968	3
chr19	91662	NLRP12	14652	chr19	54312855	54313004	3
chr3	286676	ILDR1	14705	chr3	121726186	121726421	3
chr3	100507537	STRIT1	16032	chr3	155027522	155027875	3
chr2	10913	EDAR	16652	chr2	109622481	109622566	3
chr5	2149	F2R	17041	chr5	76028910	76029522	3
chr4	4543	MTNR1A	17060	chr4	187459415	187459476	3
chr4	285441	F11-AS1	17223	chr4	187404923	187404988	3
chr6	2295	FOXF2	17865	chr6	1407935	1408685	3
chr3	3568	IL5RA	17870	chr3	3133700	3134187	3
chr6	639	PRDM1	18961	chr6	106553157	106553538	3
chr21	5211	PFKL	19714	chr21	45739640	45739921	3
chr17	100130370	LOC100130370	19817	chr17	79339158	79339342	3
chr12	79785	RERGL	0	chr12	18242549	18243179	2
chr1	100129138	LOC100129138	0	chr1	104615609	104616118	2
chr4	132724	TMPRSS11B	0	chr4	69111391	69111580	2
chr11	390144	OR5D16	0	chr11	55606216	55606710	2
chr21	388818	KRTAP26-1	2	chr21	31692465	31692604	2
chr4	6999	TDO2	37	chr4	156824883	156825203	2
chr3	5276	SERPINI2	46	chr3	167191837	167191873	2
chr3	57047	PLSCR2	59	chr3	146213648	146213718	2
chr19	729767	CEACAM18	71	chr19	51979244	51979766	2
chr11	390197	OR4D10	113	chr11	59244104	59244789	2
chr1	26696	OR2T1	133	chr1	248569430	248569605	2
chr14	9834	FAM30A	158	chr14	106354912	106355821	2
chr4	389208	TMPRSS11F	171	chr4	68995759	68995995	2
chr7	285889	LOC285889	188	chr7	156238471	156238599	2
chr4	6779	STATH	198	chr4	70860724	70861449	2
chr6	10345	TRDN	279	chr6	123957927	123957958	2
chr3	151790	WDR49	374	chr3	167370529	167371353	2
chr11	390066	OR52D1	480	chr11	5510396	5510732	2
chr1	2494	NR5A2	492	chr1	199995777	199996237	2
chr4	401164	LINC01060	645	chr4	189321136	189321244	2
chr11	390036	OR52K1	751	chr11	4508841	4509357	2
chr3	151790	WDR49	752	chr3	167372481	167372745	2
chr4	173	AFM	791	chr4	74346227	74346670	2
chr4	3347	HTN3	800	chr4	70893301	70893329	2
chr6	57224	NHSL1	800	chr6	138894469	138894959	2
chr3	339829	CCDC39	845	chr3	180456508	180456625	2
chr21	118421	LINC00161	877	chr21	29910411	29910762	2
chr14	390439	OR11G2	914	chr14	20664021	20664580	2
chr3	403274	OR5H15	940	chr3	97886467	97886603	2
chr1	100131234	MIR181A1HG	958	chr1	198907517	198907662	2
chr19	284415	VSTM1	1138	chr19	54568346	54568443	2
chr3	57047	PLSCR2	1147	chr3	146214926	146215095	2
chr4	2982	GUCY1A1	1151	chr4	156586680	156586710	2
chr4	339975	LOC339975	1198	chr4	188427966	188428637	2
chr4	54959	ODAM	1229	chr4	71063474	71063846	2
chr3	25890	ABI3BP	1237	chr3	100713572	100713646	2
chr8	168975	CNBD1	1253	chr8	87877382	87877422	2
chr4	285501	LINC01098	1299	chr4	178648422	178648611	2
chr1	55600	ITLN1	1386	chr1	160856347	160856352	2
chr11	3045	HBD	1389	chr11	5257248	5257253	2
chr1	54112	GPR88	1438	chr1	101002266	101002289	2
chr4	55601	DDX60	1458	chr4	169241417	169242366	2
chr19	55655	NLRP2	1609	chr19	55478262	55478588	2
chr7	64759	TNS3	1726	chr7	47623469	47623878	2
chr5	10788	IQGAP2	1915	chr5	75701065	75701460	2
chr1	728431	LINC01137	2098	chr1	37937403	37937945	2
chr4	8001	GLRA3	2230	chr4	175752696	175752781	2
chr8	4342	MOS	2475	chr8	57023350	57024065	2
chr6	3354	HTR1E	2571	chr6	87649596	87649719	2
chr6	222553	SLC35F1	2585	chr6	118225590	118226103	2
chr14	652	BMP4	2712	chr14	54426267	54427219	2
chr12	28234	SLCO1B3	2800	chr12	20966439	20966524	2
chr6	7754	ZNF204P	3113	chr6	27339848	27340039	2
chr8	389658	ALKAL1	3133	chr8	53474030	53474887	2
chr4	79633	FAT4	3176	chr4	126240744	126241071	2
chr7	10551	AGR2	3233	chr7	16841311	16841504	2
chr20	406909	MIR124-3	3448	chr20	61813301	61813415	2
chr2	100287216	SH3RF3-AS1	3610	chr2	109742356	109742964	2
chr16	146429	SLC22A31	4272	chr16	89270802	89271303	2
chr4	5158	PDE6B	4610	chr4	614552	614752	2
chr4	2243	FGA	5137	chr4	155505887	155506759	2
chr14	123041	SLC24A4	6304	chr14	92795230	92795592	2
chr1	26508	HEYL	6536	chr1	40098595	40098811	2
chr4	4886	NPY1R	7046	chr4	164245970	164246900	2
chr7	168544	ZNF467	7075	chr7	149462836	149463219	2
chr4	2244	FGB	7396	chr4	155491529	155491812	2
chr4	213	ALB	7750	chr4	74277723	74277799	2
chr11	143501	C11orf40	8513	chr11	4590491	4590536	2
chr6	5169	ENPP3	8561	chr6	131958144	131958550	2
chr5	340094	LINC01020	8623	chr5	5025803	5025848	2
chr4	213	ALB	9165	chr4	74279138	74279174	2
chr7	26173	INTS1	9184	chr7	1553203	1553444	2
chr14	113146	AHNAK2	10395	chr14	105434159	105434298	2
chr14	9834	FAM30A	10522	chr14	106366503	106366523	2
chr7	5154	PDGFA	10913	chr7	547637	548567	2
chr18	4772	NFATC1	11038	chr18	77166811	77167042	2
chr3	83893	SPATA16	13100	chr3	172872159	172872321	2
chr4	25854	FAM149A	13555	chr4	187078771	187078828	2
chr4	100337616	CSN1S2BP	14030	chr4	71013352	71013915	2
chr11	81285	OR51E2	14275	chr11	4704749	4704800	2
chr6	116113	FOXP4	14364	chr6	41499640	41499799	2
chr10	4153	MBL2	15507	chr10	54515151	54515952	2
chr11	2248	FGF3	15963	chr11	69650156	69650231	2
chr11	84689	MS4A14	16040	chr11	60161999	60162001	2
chr3	3568	IL5RA	16815	chr3	3135232	3135242	2
chr21	25825	BACE2	17800	chr21	42557529	42557641	2
chr8	340441	POTEA	17858	chr8	43129374	43129726	2
chr9	2516	NR5A1	19949	chr9	127249562	127249749	2
Gene ontology analysis
					Number of genes
ONTOLOGY	TERM			N		Raw p-value	FDR
CC	cell periphery			5107	104	3.9547e-08	0.000894197
CC	plasma membrane			4996	101	1.11159e-07	0.00125671
MF	transmembrane signaling receptor activity			1114	40	3.92251e-07	0.00286842
BP	response to stimulus			8469	144	5.07439e-07	0.00286842
MF	signaling receptor activity			1293	42	1.38769e-06	0.0052295
MF	molecular transducer activity			1293	42	1.38769e-06	0.0052295
BP	cell communication			6170	112	2.41595e-06	0.00682838
BP	signaling			6151	112	2.12732e-06	0.00682838
MF	G protein-coupled receptor activity			730	30	4.23966e-06	0.00871482
BP	signal transduction			5661	105	3.92841e-06	0.00871482
CC	intrinsic component of membrane			4954	96	3.85201e-06	0.00871482
MF	TRAIL binding			5	3	1.03701e-05	0.0180368
BP	detection of stimulus			590	26	1.01117e-05	0.0180368
BP	sensory perception			858	31	1.39407e-05	0.0225153
BP	system process			2079	51	2.33198e-05	0.0329552
CC	integral component of membrane			4798	91	2.2972e-05	0.0329552
BP	sensory perception of smell			350	20	2.92915e-05	0.0389594
	Description			N	DE	P.DE	FDR
KEGG	Olfactory transduction			362	21	1.06685e-05	0.00370198
KEGG	Platelet activation			123	8	0.000102848	0.0178441
KEGG	Complement and coagulation cascades			82	7	0.000184805	0.0213758
