# Supplementary material for: Genome wide DNA methylation analysis identifies novel molecular subgroups and predicts survival in neuroblastoma
Source: Br J Cancer. 2022 Sep 29;127(11):2006–15. doi: 10.1038/s41416-022-01988-z (PMC9681858; doi:10.1038/s41416-022-01988-z)
Supplement: Supplementary file 8 — Supplementary Table 6 [file 41416_2022_1988_MOESM8_ESM.xlsx]

## Sheet: Sheet1
Supplementary Table 6 - DMRs unique to cluster-4
Chr	EntrezID	GeneSYMBOL	distanceToTSS	DMR_Chr	DMR_Start	DMR_End	No.CpGs
chr11	8986	RPS6KA4	8591	chr11	64135217	64138839	19
chr17	239	ALOX12	0	chr17	6898738	6900799	17
chr8	693181	MIR596	0	chr8	1764329	1766281	17
chr10	387640	SKIDA1	15215	chr10	21796152	21799395	17
chr16	283860	LINC00304	0	chr16	89224261	89229439	16
chr22	646023	ADORA2A-AS1	0	chr22	24890330	24891666	16
chr22	386593	CHKB-CPT1B	2968	chr22	51016501	51018459	16
chr6	3024	H1-1	0	chr6	26016674	26019358	15
chr1	3664	IRF6	0	chr1	209978397	209980186	15
chr1	257	ALX3	249	chr1	110609973	110613072	14
chr7	375616	KCP	0	chr7	128550410	128551757	13
chr2	1674	DES	0	chr2	220282165	220284395	13
chr12	3855	KRT7	0	chr12	52625486	52627576	13
chr1	246181	AKR7L	0	chr1	19599516	19601069	12
chr11	10083	USH1C	0	chr11	17565744	17566772	12
chr1	127665	ZNF648	2170	chr1	182024689	182028676	12
chr15	5045	FURIN	14781	chr15	91426667	91429088	12
chr2	130951	M1AP	0	chr2	74874383	74876010	11
chr1	3898	LAD1	0	chr1	201368390	201369650	11
chr10	9317	PTER	0	chr10	16478471	16479192	11
chr22	50487	PLA2G3	0	chr22	31535672	31537064	10
chr15	4088	SMAD3	100	chr15	67355497	67358094	10
chr5	9421	HAND1	4358	chr5	153862183	153863826	10
chr1	79363	CPLANE2	8674	chr1	16553267	16554984	10
chr20	10398	MYL9	0	chr20	35168979	35169886	9
chr16	574455	MIR193B	0	chr16	14396276	14397892	9
chr1	10485	MIR9-1HG	0	chr1	156399638	156402678	9
chr2	57159	TRIM54	0	chr2	27504695	27505755	9
chr13	11061	CNMD	0	chr13	53312966	53314813	9
chr1	127795	C1orf87	0	chr1	60539135	60539932	9
chr14	64806	IL25	2857	chr14	23844876	23846906	9
chr18	9480	ONECUT2	4179	chr18	55107097	55109119	9
chr10	84858	ZNF503	4317	chr10	77155143	77157195	9
chr17	9755	TBKBP1	12575	chr17	45785206	45787887	9
chr5	6569	SLC34A1	14011	chr5	176825444	176827833	9
chr1	54596	L1TD1	0	chr1	62660188	62660861	8
chr15	6017	RLBP1	0	chr15	89764895	89766299	8
chr11	6876	TAGLN	0	chr11	117069479	117070485	8
chr7	401409	RAB19	0	chr7	140103545	140104086	8
chr17	644139	PIRT	0	chr17	10740514	10742274	8
chr4	4258	MGST2	0	chr4	140586881	140587536	8
chr19	64748	PLPPR2	5891	chr19	11471954	11473353	8
chr1	8503	PIK3R3	9006	chr1	46632363	46633153	8
chr1	10158	PDZK1IP1	0	chr1	47655682	47656853	7
chr17	2302	FOXJ1	984	chr17	74133109	74136395	7
chr17	100170841	EPOP	1428	chr17	36827379	36829758	7
chr10	2253	FGF8	4727	chr10	103532798	103535398	7
chr16	6810	STX4	8906	chr16	31053323	31054411	7
chr6	63027	SLC22A23	10393	chr6	3445256	3446399	7
chr4	93622	LOC93622	13964	chr4	6659194	6661856	7
chr17	8456	FOXN1	17043	chr17	26850322	26851153	7
chr1	55001	TTC22	18841	chr1	55246213	55248099	7
chr2	189	AGXT	0	chr2	241807747	241808595	6
chr12	84101	USP44	0	chr12	95945082	95945767	6
chr1	7075	TIE1	0	chr1	43765617	43766752	6
chr3	339894	LINC00880	2387	chr3	156837590	156838403	6
chr2	284950	LOC284950	3450	chr2	86037106	86038802	6
chr1	284729	ESPNP	4423	chr1	17051076	17051774	6
chr17	5175	PECAM1	4684	chr17	62400642	62402398	6
chr19	23526	ARHGAP45	7756	chr19	1073679	1075104	6
chr12	23416	KCNH3	9816	chr12	49942757	49943606	6
chr12	144193	AMDHD1	12471	chr12	96349543	96350795	6
chr11	4647	MYO7A	19337	chr11	76858648	76859387	6
chr10	439990	LINC00857	0	chr10	81966990	81967666	5
chr2	72	ACTG2	0	chr2	74119120	74120274	5
chr14	145264	SERPINA12	0	chr14	94983863	94984530	5
chr2	401024	FSIP2	42	chr2	186603398	186603981	5
chr2	170850	KCNG3	910	chr2	42719503	42720326	5
chr11	11251	PTGDR2	1729	chr11	60619624	60621714	5
chr22	5600	MAPK11	2689	chr22	50705407	50706650	5
chr16	6236	RRAD	3196	chr16	66955873	66956242	5
chr12	338761	C1QL4	3860	chr12	49726500	49727110	5
chr1	148696	LOC148696	4027	chr1	207995752	207997166	5
chr4	79155	TNIP2	7663	chr4	2765767	2766135	5
chr11	171389	NLRP6	9101	chr11	268923	269468	5
chr1	64129	TINAGL1	12373	chr1	32054460	32055006	5
chr1	149461	CLDN19	0	chr1	43205605	43206037	4
chr7	100289187	TMEM225B	0	chr7	99195788	99196468	4
chr2	1146	CHRNG	0	chr2	233403063	233404477	4
chr2	431705	ASTL	71	chr2	96804247	96805411	4
chr5	65980	BRD9	1052	chr5	891207	891886	4
chr7	8321	FZD1	2110	chr7	90895894	90896701	4
chr19	729956	SHISA7	2191	chr19	55951195	55952038	4
chr6	387097		4255	chr6	74024344	74025019	4
chr2	6242	RTKN	5361	chr2	74663416	74663698	4
chr9	100422927	MIR4291	6203	chr9	96587843	96588830	4
chr19	566	AZU1	6607	chr19	834439	835499	4
chr7	10603	SH2B2	7912	chr7	101936318	101936527	4
chr19	147798	TMC4	8339	chr19	54668230	54668604	4
chr12	5916	RARG	12885	chr12	53612551	53613154	4
chr6	94120	SYTL3	12985	chr6	159084032	159084599	4
chr7	222962	SLC29A4	13135	chr7	5335697	5336811	4
chr1	343035	RD3	13517	chr1	211652276	211652741	4
chr22	6525	SMTN	17431	chr22	31494714	31495174	4
chr1	2268	FGR	19540	chr1	27941694	27942186	4
chr1	4610	MYCL	19979	chr1	40387667	40388395	4
chr9	9966	TNFSF15	0	chr9	117567756	117569511	3
chr15	3603	IL16	0	chr15	81474451	81475638	3
chr19	84878	ZBTB45	2423	chr19	59028492	59028764	3
chr20	24141	LAMP5	4878	chr20	9488920	9490126	3
chr2	80210	ARMC9	7712	chr2	232055229	232055581	3
chr1	1298	COL9A2	13315	chr1	40769669	40769744	3
chr17	29	ABR	13516	chr17	1076874	1077099	3
chr10	3601	IL15RA	16385	chr10	6003524	6003764	3
chr15	54982	CLN6	141	chr15	68549178	68549407	2
chr18	6563	SLC14A1	1447	chr18	43305540	43305617	2
chr1	7044	LEFTY2	1792	chr1	226126862	226127290	2
chr1	7075	TIE1	1986	chr1	43768553	43769489	2
chr1	5909	RAP1GAP	2300	chr1	21993401	21993555	2
chr3	205717	USF3	2503	chr3	113417997	113418004	2
chr10	219348	PLAC9	3684	chr10	81895943	81896880	2
chr17	254272	TBC1D28	5792	chr17	18553533	18553663	2
chr17	29	ABR	6009	chr17	1096626	1096705	2
chr1	1969	EPHA2	6465	chr1	16489048	16489115	2
chr12	728739	LOC728739	8918	chr12	108306467	108306728	2
chr7	100463482	MTRNR2L6	10107	chr7	142363376	142364023	2
chr17	6329	SCN4A	11195	chr17	62039009	62039082	2
chr4	8310	ACOX3	12521	chr4	8429229	8429930	2
chr19	54869	EPS8L1	12589	chr19	55595978	55596315	2
chr15	23336	SYNM	13014	chr15	99658301	99658349	2
chr12	5916	RARG	14640	chr12	53610772	53611399	2
Gene ontology analysis
No significant pathways found
