# Supplementary material for: Genome wide DNA methylation analysis identifies novel molecular subgroups and predicts survival in neuroblastoma
Source: Br J Cancer. 2022 Sep 29;127(11):2006–15. doi: 10.1038/s41416-022-01988-z (PMC9681858; doi:10.1038/s41416-022-01988-z)
Supplement: Supplementary file 9 — Supplementary Table 7 [file 41416_2022_1988_MOESM9_ESM.xlsx]

## Sheet: Sheet1
Supplementary Table 7 - DMRs unique to cluster-5
Chr	EntrezID	GeneSYMBOL	distanceToTSS	DMR_Chr	DMR_Start	DMR_End	No.CpGs
chr6	257202	GPX6	0	chr6	28477957	28484915	31
chr15	254559	MIR9-3HG	8662	chr15	89919993	89922989	19
chr19	57616	TSHZ3	2081	chr19	31842272	31848310	19
chr3	51364	ZMYND10	3821	chr3	50377755	50379334	17
chr6	257202	GPX6	9448	chr6	28493019	28494863	15
chr5	30012	TLX3	2235	chr5	170738524	170740937	13
chr15	70	ACTC1	0	chr15	35086890	35088261	12
chr2	27178	IL37	0	chr2	113669419	113672758	12
chr20	4661	MYT1	11653	chr20	62794798	62796417	12
chr1	1401	CRP	0	chr1	159682497	159685185	10
chr10	114131	UCN3	0	chr10	5405573	5407119	10
chr16	390748	PABPN1L	0	chr16	88932955	88935862	10
chr19	2864	FFAR1	0	chr19	35841581	35843282	10
chr19	388533	KRTDAP	0	chr19	35981224	35982442	10
chr5	26045	LRRTM2	0	chr5	138210550	138212370	10
chr1	149018	LELP1	0	chr1	153174654	153177577	9
chr1	163778	SPRR4	0	chr1	152941727	152944810	9
chr12	121355	GTSF1	0	chr12	54866945	54868395	9
chr19	602	BCL3	7556	chr19	45259535	45262982	9
chr3	344905	ATP13A5	0	chr3	193096009	193097879	9
chr5	30012	TLX3	5829	chr5	170742118	170744407	9
chr6	10758	TRAF3IP2	0	chr6	111926749	111928234	9
chr1	448834	KPRP	0	chr1	152729200	152731590	8
chr1	115352	FCRL3	0	chr1	157670220	157672074	8
chr10	399717	GATA3-AS1	15022	chr10	8079205	8080424	8
chr11	219957	OR9Q2	0	chr11	57956794	57958333	8
chr11	57476	GRAMD1B	0	chr11	123396039	123396593	8
chr11	1128	CHRM1	4026	chr11	62693039	62694932	8
chr12	79923	NANOG	0	chr12	7939674	7943244	8
chr17	388387	LINC00671	0	chr17	41050668	41053228	8
chr19	574476	MIR520C	0	chr19	54208517	54211361	8
chr6	7402	UTRN	4023	chr6	144611514	144613012	8
chr1	3713	IVL	0	chr1	152879586	152882420	7
chr1	448835	LCE6A	0	chr1	152813850	152816168	7
chr1	6698	SPRR1A	0	chr1	152955080	152958102	7
chr1	963	CD53	0	chr1	111412880	111416181	7
chr1	199953	TMEM201	14576	chr1	9663509	9664890	7
chr11	6588	SLN	0	chr11	107582734	107583406	7
chr13	10804	GJB6	7799	chr13	20797356	20798734	7
chr15	145845	LOC145845	7558	chr15	37169665	37171175	7
chr17	6356	CCL11	0	chr17	32611290	32613298	7
chr17	29	ABR	3412	chr17	1094029	1094555	7
chr17	23277	CLUH	12063	chr17	2626991	2628322	7
chr18	1828	DSG1	0	chr18	28896580	28898907	7
chr19	2867	FFAR2	0	chr19	35939561	35940862	7
chr19	90011	KIR3DX1	0	chr19	55042308	55044295	7
chr19	56269	IRGC	0	chr19	44218746	44220337	7
chr19	374918	IGFL1	0	chr19	46731941	46734104	7
chr19	503834	DPRX	44	chr19	54134044	54135265	7
chr19	94023		71	chr19	31640194	31640711	7
chr19	773	CACNA1A	1409	chr19	13613091	13615864	7
chr19	574462	MIR515-1	4951	chr19	54187209	54189553	7
chr2	23040	MYT1L	42	chr2	2335088	2337093	7
chr20	128821	CST9L	0	chr20	23548991	23550446	7
chr21	643803	KRTAP24-1	0	chr21	31654005	31655982	7
chr21	337880	KRTAP11-1	0	chr21	32253206	32255313	7
chr4	57619	SHROOM3	0	chr4	77355817	77356507	7
chr5	5144	PDE4D	0	chr5	59782121	59784544	7
chr5	79722	ANKRD55	0	chr5	55529124	55530254	7
chr1	6702	SPRR2C	0	chr1	153112816	153114766	6
chr1	353139	LCE2A	0	chr1	152669985	152671707	6
chr1	127943	FCRLB	0	chr1	161691014	161693987	6
chr1	114771	PGLYRP3	0	chr1	153283161	153283994	6
chr1	10216	PRG4	0	chr1	186264417	186265765	6
chr1	325	APCS	0	chr1	159556997	159558512	6
chr1	6279	S100A8	0	chr1	153362927	153364020	6
chr1	401944	LDLRAD2	0	chr1	22137306	22139001	6
chr1	913	CD1E	0	chr1	158322841	158325254	6
chr1	100287898	TTC34	16095	chr1	2722326	2723217	6
chr11	255725	OR52B2	0	chr11	6191109	6192943	6
chr11	219956	OR9Q1	0	chr11	57789944	57792403	6
chr12	283420	CLEC9A	0	chr12	10182437	10183364	6
chr12	5149	PDE6H	0	chr12	15124659	15126020	6
chr12	359787	DPPA3	30	chr12	7862691	7864058	6
chr12	144568	A2ML1	19497	chr12	8994648	8995808	6
chr14	9472	AKAP6	0	chr14	32797149	32798762	6
chr14	493901	RNASE12	0	chr14	21057691	21060349	6
chr15	5046	PCSK6	19991	chr15	102009795	102010195	6
chr16	4993	OR2C1	0	chr16	3405085	3406923	6
chr16	390664	C1QTNF8	6327	chr16	1138344	1139916	6
chr16	10164	CHST4	9717	chr16	71569741	71572050	6
chr17	8390	OR1G1	0	chr17	3030185	3031874	6
chr17	388333	SPDYE4	0	chr17	8661774	8663295	6
chr17	643904	RNF222	0	chr17	8301118	8302479	6
chr19	93099	DMKN	0	chr19	36004233	36005906	6
chr19	1178	CLC	0	chr19	40227949	40229766	6
chr19	125931	CEACAM20	0	chr19	45033454	45034961	6
chr19	56344	CABP5	0	chr19	48547158	48548393	6
chr19	444882	IGFL4	0	chr19	46543685	46545605	6
chr19	402665	IGLON5	14881	chr19	51829984	51831274	6
chr2	57624	NYAP2	0	chr2	226264545	226265799	6
chr2	27179	IL36A	0	chr2	113762280	113763906	6
chr2	56300	IL36G	0	chr2	113735377	113736044	6
chr2	100302126	MIR1471	0	chr2	232756980	232758445	6
chr20	57119	EPPIN	0	chr20	44174942	44177177	6
chr20	128488	WFDC12	0	chr20	43752871	43753652	6
chr20	140856	SCP2D1	0	chr20	18793817	18794975	6
chr20	164380	CST13P	0	chr20	23498937	23500381	6
chr20	359710	BPIFB3	0	chr20	31641808	31643309	6
chr22	83733	SLC25A18	19813	chr22	18062997	18064224	6
chr3	100129550	LINC02035	4	chr3	122604506	122605355	6
chr4	886	CCKAR	0	chr4	26491963	26492488	6
chr5	56477	CCL28	0	chr5	43411929	43413303	6
chr5	134083	OR2Y1	0	chr5	180166492	180167965	6
chr5	153201	SLC36A2	0	chr5	150727045	150728626	6
chr5	153684	LOC153684	2895	chr5	43044573	43045555	6
chr6	54210	TREM1	0	chr6	41253757	41254997	6
chr6	257202	GPX6	12834	chr6	28496405	28497605	6
chr6	6581	SLC22A3	13592	chr6	160782998	160784385	6
chr7	64433	LINC00244	3403	chr7	156336589	156337209	6
chr7	57057	TBX20	6516	chr7	35300228	35301861	6
chr8	759	CA1	0	chr8	86290219	86291640	6
chr8	157627	MIR124-1HG	3864	chr8	9754896	9756974	6
chr1	6703	SPRR2D	0	chr1	153013573	153015281	5
chr1	199834	LCE4A	0	chr1	152680639	152681979	5
chr1	5016	OVGP1	0	chr1	111969865	111971020	5
chr1	81472	OR2C3	0	chr1	247696628	247698341	5
chr1	3776	KCNK2	0	chr1	215178601	215179216	5
chr1	270	AMPD1	0	chr1	115238213	115239321	5
chr1	27159	CHIA	6	chr1	111832109	111833467	5
chr1	388714	FMO6P	14	chr1	171105781	171106864	5
chr1	2326	FMO1	40	chr1	171216346	171217592	5
chr1	391114	OR6K3	869	chr1	158688775	158689263	5
chr10	5146	PDE6C	0	chr10	95372040	95372445	5
chr10	619207	SCART1	76	chr10	135265980	135267355	5
chr11	341032	C11orf53	0	chr11	111125837	111126790	5
chr11	390191	OR5B12	0	chr11	58207266	58208576	5
chr11	4321	MMP12	0	chr11	102745682	102746365	5
chr11	50613	UBQLN3	0	chr11	5530544	5531524	5
chr11	100169851	PATE3	0	chr11	125656966	125658038	5
chr11	5031	P2RY6	7378	chr11	72982929	72983405	5
chr11	283129	MAJIN	10997	chr11	64727184	64728559	5
chr12	117159	DCD	0	chr12	55041379	55043559	5
chr12	51267	CLEC1A	0	chr12	10251536	10252119	5
chr12	387837	CLEC12B	0	chr12	10161687	10163532	5
chr12	90070	LACRT	0	chr12	55028545	55029660	5
chr12	118430	MUCL1	0	chr12	55247319	55248424	5
chr12	4256	MGP	0	chr12	15038440	15039560	5
chr12	120939	TMEM52B	0	chr12	10330675	10331666	5
chr12	160364	CLEC12A	7120	chr12	10095902	10096794	5
chr16	116285	ACSM1	5235	chr16	20702422	20703830	5
chr16	84891	ZSCAN10	8757	chr16	3139060	3140535	5
chr17	4622	MYH4	0	chr17	10371992	10374091	5
chr17	4619	MYH1	0	chr17	10421365	10422189	5
chr17	8383	OR1A1	0	chr17	3117953	3119329	5
chr17	390756	OR3A4P	0	chr17	3212495	3213559	5
chr17	353288	KRT26	0	chr17	38928324	38929662	5
chr17	4025	LPO	0	chr17	56314347	56316162	5
chr17	192666	KRT24	0	chr17	38859934	38861095	5
chr17	146723	C17orf77	0	chr17	72580458	72581081	5
chr17	55062	WIPI1	258	chr17	66450647	66453394	5
chr18	6014	RIT2	0	chr18	40695592	40696164	5
chr19	574498	MIR516A1	0	chr19	54259681	54260952	5
chr19	10332	CLEC4M	0	chr19	7827560	7828144	5
chr19	57834	CYP4F11	0	chr19	16045054	16047171	5
chr19	126205	NLRP8	0	chr19	56458926	56459234	5
chr19	574470	MIR525	0	chr19	54199481	54201247	5
chr19	945	CD33	0	chr19	51727295	51728586	5
chr19	339390	CLEC4G	0	chr19	7797031	7798327	5
chr19	4099	MAG	0	chr19	35782015	35783292	5
chr19	338321	NLRP9	0	chr19	56249291	56250652	5
chr19	4051	CYP4F3	0	chr19	15750251	15751949	5
chr19	147920	IGFL2	0	chr19	46649840	46651553	5
chr19	284366	KLK9	4	chr19	51512895	51513883	5
chr19	23581	CASP14	2223	chr19	15162515	15163470	5
chr19	9266	CYTH2	11042	chr19	48983508	48984318	5
chr19	55655	NLRP2	17277	chr19	55493930	55494710	5
chr20	117285	DEFB118	0	chr20	29955259	29956585	5
chr20	56914	OTOR	0	chr20	16728233	16729319	5
chr22	339674	LINC00634	129	chr22	42347272	42348061	5
chr4	8470	SORBS2	91	chr4	186877497	186877778	5
chr4	419	ART3	10728	chr4	76943062	76945459	5
chr5	133690	CAPSL	0	chr5	35938675	35940037	5
chr5	64902	AGXT2	0	chr5	35046992	35049428	5
chr5	613212	CTXN3	3111	chr5	126987825	126988869	5
chr6	319100	TAAR6	0	chr6	132890602	132891505	5
chr6	81697	OR2B2	0	chr6	27879749	27881242	5
chr6	53405	CLIC5	0	chr6	46047619	46049171	5
chr6	8521	GCM1	0	chr6	53013589	53014573	5
chr6	83551	TAAR8	14188	chr6	132858438	132859643	5
chr7	256979	SUN3	0	chr7	48068321	48069745	5
chr7	26136	TES	11272	chr7	115861820	115863026	5
chr8	11244	ZHX1	2725	chr8	124284176	124285055	5
chr1	6401	SELE	0	chr1	169702841	169703751	4
chr1	388697	HRNR	0	chr1	152196106	152196674	4
chr1	128366	OR6P1	0	chr1	158532613	158534679	4
chr1	51179	HAO2	0	chr1	119910205	119911480	4
chr1	128371	OR6K6	0	chr1	158723939	158724794	4
chr1	4184	SMCP	0	chr1	152849738	152850992	4
chr1	922	CD5L	0	chr1	157811303	157811905	4
chr1	2327	FMO2	0	chr1	171153544	171154802	4
chr1	911	CD1C	0	chr1	158258802	158259926	4
chr1	4359	MPZ	0	chr1	161279108	161280287	4
chr1	81469	OR2G3	0	chr1	247767976	247769804	4
chr1	257101	ZNF683	0	chr1	26698634	26699617	4
chr1	725	C4BPB	0	chr1	207262190	207262706	4
chr1	6403	SELP	0	chr1	169599212	169600704	4
chr1	93190	C1orf158	0	chr1	12805288	12806667	4
chr1	1580	CYP4B1	0	chr1	47263236	47264866	4
chr1	353132	LCE1B	141	chr1	152783137	152784305	4
chr1	26239	LCE2B	311	chr1	152657198	152658287	4
chr10	79290	OR13A1	11625	chr10	45798249	45799430	4
chr11	83661	MS4A8	0	chr11	60465625	60467228	4
chr11	219858	OR8B12	0	chr11	124413229	124414205	4
chr11	401667	OR51A2	0	chr11	4976263	4977540	4
chr11	119772	OR52M1	0	chr11	4565123	4566853	4
chr11	64066	MMP27	0	chr11	102576094	102577488	4
chr11	441608	OR5B3	0	chr11	58170303	58171708	4
chr11	283162	OR8B4	0	chr11	124293907	124295700	4
chr11	79324	OR51G1	0	chr11	4945422	4946402	4
chr11	3043	HBB	0	chr11	5248218	5249528	4
chr11	9313	MMP20	40	chr11	102496104	102496501	4
chr11	3044	HBBP1	185	chr11	5265008	5265992	4
chr11	338662	OR8D4	393	chr11	123775188	123776745	4
chr11	10410	IFITM3	13383	chr11	334298	334833	4
chr12	121130	OR10P1	0	chr12	56030242	56031142	4
chr12	339	APOBEC1	0	chr12	7817844	7819180	4
chr12	341568	OR8S1	0	chr12	48918612	48919471	4
chr12	4973	OLR1	52	chr12	10324843	10325287	4
chr12	57494	RIMKLB	135	chr12	8833355	8834151	4
chr14	338879	RNASE10	0	chr14	20978481	20978888	4
chr14	79820	CATSPERB	0	chr14	92198288	92198970	4
chr16	116285	ACSM1	33	chr16	20709100	20710251	4
chr17	26189	OR1A2	0	chr17	3099847	3100972	4
chr17	4626	MYH8	0	chr17	10325058	10326392	4
chr17	6358	CCL14	0	chr17	34313637	34315074	4
chr17	124538	OR4D2	0	chr17	56246435	56247036	4
chr17	342574	KRT27	886	chr17	38939673	38940132	4
chr17	124739	USP43	10468	chr17	9559049	9559589	4
chr19	94025	MUC16	0	chr19	9091983	9093198	4
chr19	125963	OR1M1	0	chr19	9203303	9204578	4
chr19	574462	MIR515-1	0	chr19	54180782	54183011	4
chr19	85509	MBD3L1	0	chr19	8952004	8953473	4
chr19	388551	CEACAM16	0	chr19	45201793	45202433	4
chr19	1084	CEACAM3	0	chr19	42299059	42300812	4
chr19	574485	MIR516B2	0	chr19	54227276	54228973	4
chr19	4680	CEACAM6	2	chr19	42258336	42259395	4
chr19	8744	TNFSF9	3749	chr19	6534760	6534936	4
chr2	8809	IL18R1	63	chr2	102927278	102927898	4
chr2	150681	OR6B3	128	chr2	240985618	240986651	4
chr2	6549	SLC9A2	2939	chr2	103239106	103240272	4
chr20	6407	SEMG2	0	chr20	43834580	43836061	4
chr20	140870	WFDC6	0	chr20	44167974	44168753	4
chr20	400831	C20orf202	0	chr20	1182639	1184182	4
chr20	128646	SIRPD	9	chr20	1538353	1539702	4
chr20	245939	DEFB128	99	chr20	170364	170581	4
chr21	337985	KRTAP20-3	0	chr21	32013856	32015231	4
chr21	26285	CLDN17	0	chr21	31538549	31539057	4
chr3	503582	ARGFX	0	chr3	121285706	121287348	4
chr3	389161	ANKUB1	0	chr3	149510115	149510976	4
chr4	5473	PPBP	0	chr4	74853333	74854214	4
chr4	2243	FGA	0	chr4	155511821	155513189	4
chr4	79807	GSTCD	1521	chr4	106631463	106631934	4
chr5	613212	CTXN3	0	chr5	126984145	126984994	4
chr5	50805	IRX4	3900	chr5	1891194	1891883	4
chr6	100287718	ANKRD66	0	chr6	46713411	46714674	4
chr6	4142	MAS1	0	chr6	160326705	160328002	4
chr6	8875	VNN2	0	chr6	133084289	133085205	4
chr6	387316	VN1R10P	47	chr6	27291363	27292492	4
chr6	285852	TREML4	170	chr6	41194812	41195891	4
chr6	7718	ZNF165	1751	chr6	28045602	28046730	4
chr6	3127	HLA-DRB5	7981	chr6	32548402	32549631	4
chr7	136306	SVOPL	0	chr7	138363727	138364774	4
chr7	441234	ZNF716	0	chr7	57508755	57509933	4
chr7	64816	CYP3A43	21	chr7	99424203	99425614	4
chr7	51384	WNT16	42	chr7	120964019	120965378	4
chr7	155465	AGR3	85	chr7	16921699	16922492	4
chr7	113263	GLCCI1	2519	chr7	8010894	8012104	4
chr7	55340	GIMAP5	11037	chr7	150445474	150446905	4
chr8	245972	ATP6V0D2	0	chr8	87109832	87111155	4
chr19	100302255	MIR1323	34	chr19	54173727	54175187	4
chr1	115350	FCRL1	0	chr1	157789662	157790434	3
chr1	100129271	C1orf68	0	chr1	152691125	152692550	3
chr1	26476	OR10J1	0	chr1	159409207	159410002	3
chr1	391112	OR6Y1	0	chr1	158517489	158518363	3
chr1	2328	FMO3	0	chr1	171059935	171060071	3
chr1	81448	OR6K2	0	chr1	158670124	158670617	3
chr1	910	CD1B	0	chr1	158300733	158301451	3
chr1	81470	OR2G2	0	chr1	247751498	247752207	3
chr1	83953	FCAMR	0	chr1	207143533	207144812	3
chr1	441897	PGBP	82	chr1	111932556	111933757	3
chr1	646268	LINC01704	186	chr1	158110617	158111495	3
chr1	4063	LY9	638	chr1	160764664	160765225	3
chr1	149620	CHIAP2	651	chr1	111822068	111822494	3
chr1	149628	PYHIN1	692	chr1	158900088	158900644	3
chr1	126638	RPTN	745	chr1	152132450	152132853	3
chr1	2312	FLG	1204	chr1	152298884	152299078	3
chr1	128344	PIFO	1384	chr1	111890580	111890880	3
chr1	4184	SMCP	4621	chr1	152855420	152857173	3
chr1	79368	FCRL2	8463	chr1	157737828	157738458	3
chr1	284521	OR2L13	10167	chr1	248110661	248112137	3
chr10	79290	OR13A1	0	chr10	45811038	45811882	3
chr10	240	ALOX5	3110	chr10	45872735	45873873	3
chr10	25805	BAMBI	4109	chr10	28970534	28971331	3
chr10	253738	EBF3	12057	chr10	131749636	131750033	3
chr11	219983	OR4D6	0	chr11	59223996	59224664	3
chr11	119687	OR51A7	0	chr11	4927915	4928760	3
chr11	79345	OR51B2	0	chr11	5345105	5346249	3
chr11	283159	OR8D1	0	chr11	124180298	124181369	3
chr11	26496	OR10A3	43	chr11	7961111	7961985	3
chr11	6291	SAA4	60	chr11	18258055	18258323	3
chr11	143503	OR51E1	153	chr11	4664117	4665002	3
chr11	100528017	SAA2-SAA4	326	chr11	18270548	18271401	3
chr11	119774	OR52K2	630	chr11	4469073	4469894	3
chr11	390260	OR6X1	1258	chr11	123626485	123626544	3
chr11	917	CD3G	4258	chr11	118219318	118219874	3
chr11	390054	OR52A5	9770	chr11	5142602	5144101	3
chr11	1128	CHRM1	9900	chr11	62678618	62679111	3
chr12	64581	CLEC7A	0	chr12	10282621	10283763	3
chr12	387836	CLEC2A	0	chr12	10084936	10085174	3
chr12	160364	CLEC12A	102	chr12	10102820	10103812	3
chr12	3906	LALBA	145	chr12	48962956	48963683	3
chr12	3821	KLRC1	148	chr12	10607364	10608067	3
chr12	319	APOF	1169	chr12	56757753	56757836	3
chr12	9612	NCOR2	17726	chr12	125033803	125034283	3
chr12	160364	CLEC12A	18606	chr12	10122522	10123604	3
chr14	26533	OR10G3	0	chr14	22038703	22039806	3
chr14	390437	OR4N5	0	chr14	20611696	20612220	3
chr14	390442	OR11H4	0	chr14	20710881	20711344	3
chr14	79544	OR4K1	0	chr14	20403239	20404281	3
chr14	26534	OR10G2	83	chr14	22103082	22103726	3
chr14	390443	RNASE9	340	chr14	21029431	21030335	3
chr14	341799	OR6S1	731	chr14	21110582	21110908	3
chr15	338949	TMEM202	0	chr15	72690640	72691497	3
chr16	6898	TAT	0	chr16	71610334	71611519	3
chr16	7369	UMOD	0	chr16	20363009	20364284	3
chr16	2813	GP2	0	chr16	20338199	20339175	3
chr16	3294	HSD17B2	0	chr16	82068702	82068980	3
chr16	493829	TRIM72	4416	chr16	31229759	31230742	3
chr16	390667	PTX4	4524	chr16	1533807	1533943	3
chr17	8388	OR1E2	0	chr17	3336771	3337719	3
chr17	245	ALOX12P2	34	chr17	6756270	6756860	3
chr17	10350	ABCA9	74	chr17	67057211	67058208	3
chr17	162605	KRT28	150	chr17	38956362	38957507	3
chr17	4995	OR3A2	671	chr17	3182940	3183524	3
chr17	5957	RCVRN	5823	chr17	9802783	9802860	3
chr17	284111	SLC13A5	6635	chr17	6609001	6610104	3
chr17	284124	FLJ36000	7299	chr17	21911362	21911491	3
chr17	1742	DLG4	7844	chr17	7114967	7115524	3
chr17	8631	SKAP1	14869	chr17	46522464	46522560	3
chr19	574473	MIR520B	0	chr19	54204449	54204773	3
chr19	1572	CYP2F1	0	chr19	41619952	41620458	3
chr19	317703	VN1R4	0	chr19	53770873	53771332	3
chr19	1553	CYP2A13	0	chr19	41593202	41594746	3
chr19	6822	SULT2A1	0	chr19	48389562	48390114	3
chr19	2015	ADGRE1	15	chr19	6886962	6887544	3
chr19	574483	MIR517B	202	chr19	54224533	54224709	3
chr19	574481	MIR521-2	240	chr19	54219381	54219607	3
chr19	574489	MIR518D	375	chr19	54236799	54237755	3
chr19	574468	MIR526B	579	chr19	54196147	54197067	3
chr19	55643	BTBD2	699	chr19	2016402	2016532	3
chr19	2358	FPR2	1841	chr19	52266295	52266642	3
chr19	93099	DMKN	11575	chr19	35992791	35992984	3
chr19	1555	CYP2B6	12854	chr19	41510059	41510243	3
chr19	3249	HPN	19098	chr19	35550509	35550654	3
chr2	84639	IL1F10	0	chr2	113824657	113825882	3
chr2	27177	IL36B	0	chr2	113810244	113811250	3
chr2	129521	NMS	0	chr2	101086756	101087575	3
chr2	26525	IL36RN	446	chr2	113816662	113817043	3
chr2	8685	MARCO	1072	chr2	119698352	119698672	3
chr2	10865	ARID5A	1267	chr2	97200489	97201196	3
chr2	84639	IL1F10	3920	chr2	113829468	113830191	3
chr2	730811	MYT1L-AS1	5386	chr2	2328391	2328709	3
chr2	54600	UGT1A9	8829	chr2	234589374	234590590	3
chr2	54576	UGT1A8	17979	chr2	234544271	234544995	3
chr20	5266	PI3	54	chr20	43802992	43803485	3
chr20	245930	DEFB116	67	chr20	29896456	29896928	3
chr20	55423	SIRPG	824	chr20	1639250	1639816	3
chr20	245934	DEFB121	6448	chr20	29993663	29994192	3
chr20	245935	DEFB122	7996	chr20	30007925	30008986	3
chr21	337977	KRTAP21-1	999	chr21	32128696	32128800	3
chr21	351	APP	2717	chr21	27540106	27540728	3
chr21	337879	KRTAP8-1	16439	chr21	32202010	32202284	3
chr4	2266	FGG	0	chr4	155533784	155534149	3
chr4	2169	FABP2	0	chr4	120243252	120243555	3
chr4	5197	PF4V1	4949	chr4	74713356	74714063	3
chr5	693123	MIR449B	0	chr5	54466394	54467378	3
chr5	134288	TMEM174	901	chr5	72467793	72468121	3
chr6	4018	LPA	0	chr6	161086715	161087573	3
chr6	1081	CGA	0	chr6	87804765	87805033	3
chr6	6098	ROS1	0	chr6	117746793	117747649	3
chr6	4224	MEP1A	3	chr6	46761035	46761090	3
chr6	83741	TFAP2D	6593	chr6	50674399	50674663	3
chr6	7718	ZNF165	6818	chr6	28041378	28041663	3
chr6	221749	PXDC1	9801	chr6	3762048	3762265	3
chr7	114960	TSGA13	0	chr7	130371296	130372419	3
chr7	1576	CYP3A4	558	chr7	99382370	99383224	3
chr7	389458	RBAKDN	11195	chr7	5122887	5123143	3
chr8	85479	DNAJC5B	365	chr8	66932700	66933425	3
chr8	6101	RP1	460	chr8	55527869	55528166	3
chr8	441376	AARD	624	chr8	117948764	117949839	3
chr8	1960	EGR3	3416	chr8	22554232	22555243	3
chr9	347252	IGFBPL1	1649	chr9	38421899	38422794	3
chr1	353141	LCE2D	0	chr1	152635226	152636074	2
chr1	3283	HSD3B1	0	chr1	120049183	120050104	2
chr1	353133	LCE1C	0	chr1	152778580	152779374	2
chr1	79098	C1orf116	0	chr1	207205525	207206447	2
chr1	126637	TCHHL1	6	chr1	152061363	152061533	2
chr1	81442	OR6N2	147	chr1	158746611	158747277	2
chr1	128367	OR10X1	278	chr1	158549277	158549410	2
chr1	128368	OR10Z1	455	chr1	158575177	158575773	2
chr1	6699	SPRR1B	480	chr1	153002762	153003198	2
chr1	2205	FCER1A	628	chr1	159258145	159258877	2
chr1	388698	FLG2	940	chr1	152333423	152333922	2
chr1	254879	OR2T6	968	chr1	248549671	248549941	2
chr1	4332	MNDA	1143	chr1	158799935	158800024	2
chr1	911	CD1C	1587	chr1	158261151	158261555	2
chr1	115352	FCRL3	1663	chr1	157668115	157669111	2
chr1	126669	SHE	2233	chr1	154471433	154472292	2
chr1	149628	PYHIN1	3446	chr1	158904784	158905479	2
chr1	2328	FMO3	11231	chr1	171071250	171071334	2
chr1	1380	CR2	15292	chr1	207642938	207643142	2
chr10	1559	CYP2C9	48	chr10	96697436	96698366	2
chr10	375940	DMBT1L1	875	chr10	124514711	124515334	2
chr10	374308	PTCHD3	1464	chr10	27704762	27705739	2
chr11	6327	SCN2B	133	chr11	118047121	118047203	2
chr11	26595	OR8B2	426	chr11	124253666	124254360	2
chr11	3048	HBG2	824	chr11	5667836	5668206	2
chr11	283160	OR8D2	903	chr11	124190997	124191389	2
chr11	120114	FAT3	1249	chr11	92083801	92084012	2
chr11	81341	OR10W1	1264	chr11	58036997	58037105	2
chr11	81341	OR10W1	1274	chr11	58034405	58034457	2
chr11	26973	CHORDC1	1852	chr11	89954258	89954679	2
chr11	116337	PANX3	7339	chr11	124488793	124488923	2
chr11	120425	JAML	9000	chr11	118086770	118086808	2
chr11	8986	RPS6KA4	13798	chr11	64140424	64141041	2
chr11	92292	GLYATL1	14291	chr11	58709394	58710158	2
chr12	341416	OR6C2	0	chr12	55845465	55846355	2
chr12	26253	CLEC4E	0	chr12	8693542	8694468	2
chr12	254783	OR6C74	958	chr12	55639928	55640113	2
chr12	57379	AICDA	1024	chr12	8766467	8766941	2
chr12	26253	CLEC4E	6044	chr12	8686707	8687513	2
chr12	3741	KCNA5	10036	chr12	5142165	5143048	2
chr13	55647	RAB20	3294	chr13	111217366	111217611	2
chr13	341640	FREM2	3791	chr13	39264965	39265218	2
chr14	84075	FSCB	41	chr14	44976233	44976457	2
chr14	64184	EDDM3B	1579	chr14	21238166	21238436	2
chr14	10876	EDDM3A	1871	chr14	21215971	21216325	2
chr14	57452	GALNT16	3447	chr14	69730129	69730478	2
chr14	1053	CEBPE	4806	chr14	23583133	23584013	2
chr14	5015	OTX2	7197	chr14	57269102	57269996	2
chr15	140691	TRIM69	2498	chr15	45018591	45018720	2
chr15	9245	GCNT3	6425	chr15	59910408	59910436	2
chr16	440359	YBX3P1	3972	chr16	31576339	31576872	2
chr16	9914	ATP2C2	15806	chr16	84417940	84418091	2
chr17	10517	FBXW10	0	chr17	18646832	18647507	2
chr17	342618	SLFN14	0	chr17	33885049	33885742	2
chr17	8735	MYH13	0	chr17	10276260	10276428	2
chr17	6362	CCL18	0	chr17	34391478	34391735	2
chr17	6351	CCL4	1380	chr17	34432601	34432841	2
chr17	100462977	MTRNR2L1	1630	chr17	22020759	22020806	2
chr17	246	ALOX15	10696	chr17	4534351	4534892	2
chr17	284110	GSDMA	13945	chr17	38133172	38133323	2
chr19	26659	OR7A5	0	chr19	14939260	14939300	2
chr19	26532	OR10H3	0	chr19	15851771	15852574	2
chr19	125962	OR7G1	0	chr19	9225878	9226505	2
chr19	125958	OR7D4	0	chr19	9324694	9325552	2
chr19	574491	MIR518A2	0	chr19	54242124	54242644	2
chr19	497049	FLJ25758	16	chr19	7006443	7007104	2
chr19	574472	MIR518F	49	chr19	54202584	54203219	2
chr19	390882	OR7G2	70	chr19	9213689	9213911	2
chr19	317701	VN1R2	322	chr19	53761868	53762839	2
chr19	400709	SIGLEC16	441	chr19	50472117	50472470	2
chr19	284433	OR10H5	442	chr19	15903794	15904416	2
chr19	2357	FPR1	927	chr19	52253373	52254222	2
chr19	79166	LILRP2	1454	chr19	55218117	55218146	2
chr19	59285	CACNG6	3932	chr19	54498336	54498824	2
chr19	2357	FPR1	5550	chr19	52249171	52249599	2
chr19	25818	KLK5	9390	chr19	51446718	51446953	2
chr19	4680	CEACAM6	15525	chr19	42274924	42275193	2
chr19	11338	U2AF2	20000	chr19	56185417	56185537	2
chr2	389015	SLC9A4	0	chr2	103089729	103090077	2
chr2	3557	IL1RN	670	chr2	113856184	113856266	2
chr2	10913	EDAR	1209	chr2	109607038	109607272	2
chr2	8807	IL18RAP	1454	chr2	103033753	103033799	2
chr2	1123	CHN1	2406	chr2	175867417	175867700	2
chr2	6716	SRD5A2	2503	chr2	31802851	31803536	2
chr2	54520	CCDC93	3565	chr2	118775305	118775427	2
chr2	11320	MGAT4A	4602	chr2	99342685	99342986	2
chr2	51232	CRIM1	5562	chr2	36588933	36589883	2
chr2	33	ACADL	6131	chr2	211096347	211096859	2
chr2	699	BUB1	10848	chr2	111446533	111447255	2
chr2	285093	RTP5	18241	chr2	242830128	242830161	2
chr2	440925	LINC01124	18772	chr2	171551893	171552304	2
chr20	391253	SPINT4	0	chr20	44350935	44351095	2
chr20	140732	SUN5	91	chr20	31591776	31592147	2
chr20	259240	WFDC9	1344	chr20	44261252	44261389	2
chr20	514	ATP5F1E	2329	chr20	57604840	57605092	2
chr20	23626	SPO11	12540	chr20	55917372	55917535	2
chr21	284827	KRTAP13-4	0	chr21	31802169	31802829	2
chr21	387486	LINC00320	0	chr21	22175001	22175522	2
chr21	337973	KRTAP19-6	0	chr21	31913933	31914550	2
chr21	2078	ERG	3606	chr21	40029669	40030097	2
chr3	100507389	LOC100507389	649	chr3	142644837	142644867	2
chr3	846	CASR	1146	chr3	121901293	121901383	2
chr3	51304	ZDHHC3	13002	chr3	45003829	45004671	2
chr4	401136	TMPRSS11BNL	0	chr4	69083729	69084723	2
chr4	2920	CXCL2	1884	chr4	74962195	74963112	2
chr4	51316	PLAC8	14371	chr4	84050283	84050796	2
chr5	133688	UGT3A1	70	chr5	36001201	36001362	2
chr5	2690	GHR	1738	chr5	42421216	42422138	2
chr5	6507	SLC1A3	2140	chr5	36608598	36608769	2
chr5	100506688	LOC100506688	19049	chr5	978293	978405	2
chr6	51557	LGSN	0	chr6	64029870	64030429	2
chr6	134864	TAAR1	0	chr6	132967028	132967732	2
chr6	55350	VNN3	373	chr6	133056278	133056767	2
chr6	80350	LPAL2	513	chr6	160932670	160932709	2
chr6	9247	GCM2	3752	chr6	10877742	10878345	2
chr6	100294720	NHEG1	9630	chr6	137304411	137304737	2
chr7	90827	ZNF479	0	chr7	57207547	57207952	2
chr7	142685	ASB15	122	chr7	123241752	123241798	2
chr7	22797	TFEC	12906	chr7	115812857	115813641	2
chr7	10344	CCL26	19727	chr7	75398974	75399336	2
chr8	1135	CHRNA2	1369	chr8	27338183	27338248	2
chr8	441376	AARD	3689	chr8	117954154	117954965	2
chr8	100133669	LY6E-DT	4323	chr8	144094955	144095483	2
chr8	4982	TNFRSF11B	6377	chr8	119970761	119971687	2
chr9	84253	GARNL3	1078	chr9	130027020	130027116	2
Gene ontology analysis
						Number of genes
ONTOLOGY	TERM				N		Raw p-value	FDR
MF	transmembrane signaling receptor activity				1114	100	3.62391e-20	2.41346e-16
MF	olfactory receptor activity				327	66	3.72173e-20	2.41346e-16
MF	signaling receptor activity				1293	106	5.33691e-20	2.41346e-16
BP	detection of chemical stimulus involved in sensory perception of smell				327	66	3.72173e-20	2.41346e-16
MF	molecular transducer activity				1293	106	5.33691e-20	2.41346e-16
CC	plasma membrane				4996	201	9.61484e-20	3.62335e-16
CC	cell periphery				5107	203	1.43306e-19	4.62899e-16
BP	sensory perception of smell				350	66	1.97374e-19	5.57853e-16
BP	detection of chemical stimulus				405	69	1.23143e-18	3.09375e-15
BP	G protein-coupled receptor signaling pathway				1210	101	1.86091e-18	4.2077e-15
BP	detection of chemical stimulus involved in sensory perception				371	67	2.18557e-18	4.34387e-15
BP	detection of stimulus				590	75	2.30536e-18	4.34387e-15
BP	detection of stimulus involved in sensory perception				426	68	8.41145e-18	1.46301e-14
MF	G protein-coupled receptor activity				730	81	1.71212e-17	2.7652e-14
BP	sensory perception of chemical stimulus				420	67	3.84812e-17	5.80066e-14
CC	intrinsic component of membrane				4954	196	6.19882e-16	8.7601e-13
BP	response to stimulus				8469	271	1.09334e-15	1.45421e-12
CC	integral component of membrane				4798	190	3.18529e-15	4.00126e-12
BP	sensory perception				858	77	1.65726e-14	1.97223e-11
BP	system process				2079	110	6.78102e-14	7.66628e-11
BP	nervous system process				1312	85	3.57975e-13	3.85437e-10
BP	immune response				1876	98	6.96057e-13	7.15389e-10
BP	response to chemical				4444	167	5.59311e-12	5.49851e-09
CC	membrane				8516	252	2.95406e-11	2.78309e-08
BP	defense response to other organism				1025	65	6.04267e-11	5.46524e-08
BP	multicellular organismal process				7371	231	6.74511e-11	5.86591e-08
MF	molecular_function				16581	413	2.36237e-10	1.97835e-07
BP	response to biotic stimulus				1389	75	2.87382e-10	2.32071e-07
BP	response to external biotic stimulus				1359	74	3.78847e-10	2.85537e-07
BP	response to other organism				1358	74	3.74215e-10	2.85537e-07
BP	defense response				1596	83	7.18038e-10	5.23728e-07
BP	cell communication				6170	192	2.26244e-09	1.59863e-06
BP	signaling				6151	191	2.93144e-09	2.00857e-06
BP	cellular response to stimulus				7056	211	5.19261e-09	3.45324e-06
BP	immune system process				2805	108	1.01e-08	6.52489e-06
BP	signal transduction				5661	179	1.67289e-08	1.05072e-05
BP	innate immune response				825	50	3.86582e-08	2.36243e-05
BP	humoral immune response				234	27	5.33904e-08	3.17687e-05
BP	response to bacterium				603	41	1.1098e-07	6.43428e-05
BP	keratinization				209	29	1.19842e-07	6.77439e-05
BP	defense response to bacterium				243	26	4.36184e-07	0.00024055
BP	response to external stimulus				2664	97	5.0577e-07	0.000272285
BP	epidermis development				452	35	6.01577e-07	0.000316332
MF	interleukin-1 receptor binding				16	6	1.03672e-06	0.000532756
BP	keratinocyte differentiation				289	30	1.42e-06	0.000713501
BP	antimicrobial humoral response				115	17	2.86396e-06	0.00138023
BP	skin development				405	32	2.869e-06	0.00138023
BP	interspecies interaction between organisms				1981	76	5.84558e-06	0.00275364
CC	cornified envelope				44	10	7.17953e-06	0.00318306
BP	epidermal cell differentiation				346	30	7.08235e-06	0.00318306
MF	oxidoreductase activity, acting on paired donors, with incorporation or reduction of molecular oxygen, reduced flavin or flavoprotein as one donor, and incorporation of one atom of oxygen				33	9	6.947e-06	0.00318306
BP	leukocyte migration				438	27	1.20181e-05	0.0052258
MF	carbohydrate binding				249	21	1.30799e-05	0.00558016
MF	aromatase activity				25	8	1.39134e-05	0.00582584
BP	regulation of calcium ion transport				243	16	2.32245e-05	0.00954782
BP	cornification				112	15	2.55437e-05	0.0103137
BP	immune effector process				1127	48	4.37022e-05	0.017336
BP	neutrophil migration				115	13	5.67481e-05	0.022123
BP	xenobiotic metabolic process				114	13	5.9544e-05	0.0228195
BP	cellular response to xenobiotic stimulus				119	13	7.89912e-05	0.0297678
BP	inflammatory response				757	39	8.35413e-05	0.0300045
CC	cell surface				781	35	8.36002e-05	0.0300045
BP	biological regulation				11740	297	8.21386e-05	0.0300045
MF	monooxygenase activity				99	12	9.40495e-05	0.0332274
BP	response to xenobiotic stimulus				126	13	0.000112735	0.0392161
BP	exogenous drug catabolic process				22	6	0.000124684	0.0427155
MF	arachidonic acid monooxygenase activity				18	6	0.000129971	0.0438624
	Description				N	DE	P.DE	FDR
KEGG	Olfactory transduction				362	65	6.32072e-19	2.19329e-16
